# Supplementary material for: Ethyl 6-ethoxy­carbonyl­methyl-4-(2-hydroxy­phen­yl)-2-oxo-1,2,3,4-tetra­hydro­pyrimidine-5-carboxyl­ate
Source: Acta Crystallogr Sect E Struct Rep Online. 2008 May 17;64(Pt 6):o1092. doi: 10.1107/S1600536808012683 (PMC2961528; doi:10.1107/S1600536808012683)
Supplement: Supplementary file 1 [file e-64-o1092-sup1.cif]

##############################################################################
###                                                                        ###
###        Electronic paper (Acta Crystallographica Section E)             ###
###                                                                        ###
##############################################################################
#                                                                            #
# This CIF contains the data in a paper accepted for publication in Acta     #
# Crystallographica Section E. It conforms to the requirements of Notes      #
# for Authors for Section E, and has been peer reviewed under the auspices   #
# of the IUCr Commission on Journals.                                        #
#                                                                            #
# Full details of the Crystallographic Information File format               #
# are given in the paper "The Crystallographic Information File (CIF):       #
# a New Standard Archive File for Crystallography" by S. R. Hall, F. H.      #
# Allen and I. D. Brown [Acta Cryst. (1991), A47, 655-685].                  #
#                                                                            #
# The current version of the core CIF dictionary is obtainable from          #
# ftp://ftp.iucr.org/pub/cif_core.dic. The current version number is 2.4.    #
#                                                                            #
# Software is freely available for graphical display of the structure(s) in  #
# this CIF.  For information consult the CIF home page http://www.iucr.org/  #
# cif/home.html                                                              #
#                                                                            #
# This file may be used for bona fide research purposes within the           #
# scientific community so long as proper attribution is given to the journal # 
# article from which it was obtained.                                        #
#                                                                            #
##############################################################################
                                             
data_global
_audit_creation_method     SHELXL-97
_journal_date_recd_electronic     2008-04-02
_journal_date_accepted     2008-04-30
_journal_name_full     'Acta Crystallographica, Section E'
_journal_year     2008
_journal_volume     64
_journal_issue      6
_journal_page_first     o1092
_journal_page_last     o1092
_journal_paper_category     QO
_journal_coeditor_code     WK2083
_publ_contact_author_name     'Dr. Viktor Kettmann'
_publ_contact_author_address
;
      Faculty of Pharmacy
      Comenius University
      Odbojarov 10
      SK-83232 Bratislava
      Slovakia
;
_publ_contact_author_email     kettmann@fpharm.uniba.sk
_publ_contact_author_fax     '0042125262065'
_publ_contact_author_phone     '00421250117254'
_publ_section_title
;\
Ethyl
6-ethoxycarbonylmethyl-4-(2-hydroxyphenyl)-2-oxo-1,2,3,4-\
tetrahydropyrimidine-5-carboxylate
;
loop_
    _publ_author_name
    _publ_author_footnote
    _publ_author_address
    'Kettmann, Viktor' .
;      Faculty of Pharmacy
       Comenius University
       Odbojarov 10
       SK-83232 Bratislava
       Slovakia
;
    'Sv\<etl\'ik, Jan' .
;      Faculty of Pharmacy
       Comenius University
       Odbojarov 10
       SK-83232 Bratislava
       Slovakia
;
    'Veizerov\'a, Lucia' .
;      Faculty of Pharmacy
       Comenius University
       Odbojarov 10
       SK-83232 Bratislava
       Slovakia
;
data_I
_chemical_name_systematic
;
Ethyl 6-ethoxycarbonylmethyl-4-(2-hydroxyphenyl)-2-oxo-1,2,3,4-
tetrahydropyrimidine-5-carboxylate
;
_chemical_name_common     ?
_chemical_formula_moiety     'C17 H20 N2 O6'
_chemical_formula_sum     'C17 H20 N2 O6'
_chemical_formula_structural     ?
_chemical_formula_analytical     ?
_chemical_formula_iupac     'C17 H20 N2 O6'
_chemical_formula_weight     348.35
_chemical_melting_point     489
_symmetry_cell_setting     'triclinic'
_symmetry_space_group_name_H-M     'P -1'
_symmetry_space_group_name_Hall     '-P 1 '
loop_
    _symmetry_equiv_pos_as_xyz
    'x, y, z'
    '-x, -y, -z'
_cell_length_a     8.783(2)
_cell_length_b     9.336(3)
_cell_length_c     11.415(4)
_cell_angle_alpha     71.47(4)
_cell_angle_beta     82.78(5)
_cell_angle_gamma     75.05(4)
_cell_volume     856.5(5)
_cell_formula_units_Z     2
_cell_measurement_reflns_used     20
_cell_measurement_theta_min     7
_cell_measurement_theta_max     18
_cell_measurement_temperature     296(2)
_exptl_crystal_description     'prism'
_exptl_crystal_colour     'colourless'
_exptl_crystal_size_max     0.30
_exptl_crystal_size_mid     0.25
_exptl_crystal_size_min     0.20
_exptl_crystal_density_diffrn     1.351
_exptl_crystal_density_meas     ?
_exptl_crystal_density_method     'not measured'
_exptl_crystal_F_000     368
_exptl_absorpt_coefficient_mu     0.103
_exptl_absorpt_correction_type     none
_exptl_absorpt_correction_T_min     ?
_exptl_absorpt_correction_T_max     ?
_diffrn_ambient_temperature     296(2)
_diffrn_radiation_type     MoK\a
_diffrn_radiation_wavelength     0.71073
_diffrn_radiation_source     'fine-focus sealed tube'
_diffrn_radiation_monochromator     graphite
_diffrn_measurement_device_type     'Siemens P4'
_diffrn_measurement_method     \w/2\q
_diffrn_detector_area_resol_mean     ?
_diffrn_reflns_number     5849
_diffrn_reflns_av_R_equivalents     0.0403
_diffrn_reflns_av_sigmaI/netI     0.0366
_diffrn_reflns_theta_min     1.88
_diffrn_reflns_theta_max     30.00
_diffrn_reflns_theta_full     30.00
_diffrn_measured_fraction_theta_max     0.993
_diffrn_measured_fraction_theta_full     0.993
_diffrn_reflns_limit_h_min     -1
_diffrn_reflns_limit_h_max     12
_diffrn_reflns_limit_k_min     -12
_diffrn_reflns_limit_k_max     12
_diffrn_reflns_limit_l_min     -16
_diffrn_reflns_limit_l_max     16
_diffrn_standards_number     3
_diffrn_standards_interval_count     97
_diffrn_standards_interval_time     ?
_diffrn_standards_decay_%     0
_refine_special_details
;
Refinement of <i>F</i>^2^ against ALL reflections. The weighted <i>R</i>-factor
<i>wR</i> and goodness of fit <i>S</i> are based on <i>F</i>^2^, conventional
<i>R</i>-factors <i>R</i> are based on <i>F</i>, with <i>F</i> set to zero for
negative <i>F</i>^2^. The threshold expression of <i>F</i>^2^ >
\s(<i>F</i>^2^) is used only for calculating <i>R</i>-factors(gt) <i>etc</i>.
and is not relevant to the choice of reflections for refinement.
<i>R</i>-factors based on <i>F</i>^2^ are statistically about twice as large
as those based on <i>F</i>, and <i>R</i>- factors based on ALL data will be
even larger.
;
_reflns_number_total     4950
_reflns_number_gt     3935
_reflns_threshold_expression     I>2\s(I)
_refine_ls_structure_factor_coef     Fsqd
_refine_ls_matrix_type     full
_refine_ls_R_factor_all     0.0711
_refine_ls_R_factor_gt     0.0573
_refine_ls_wR_factor_gt     0.1613
_refine_ls_wR_factor_ref     0.1740
_refine_ls_goodness_of_fit_ref     1.036
_refine_ls_restrained_S_all     1.036
_refine_ls_number_reflns     4950
_refine_ls_number_parameters     229
_refine_ls_number_restraints     0
_refine_ls_hydrogen_treatment     constr
_refine_ls_weighting_scheme     calc
_refine_ls_weighting_details
         'calc w=1/[\s^2^(Fo^2^)+(0.0972P)^2^+0.1877P] where P=(Fo^2^+2Fc^2^)/3'
_atom_sites_solution_hydrogens     geom
_atom_sites_solution_primary     direct
_atom_sites_solution_secondary     difmap
_refine_ls_shift/su_max     0.001
_refine_ls_shift/su_mean     0.000
_refine_diff_density_max     0.312
_refine_diff_density_min     -0.315
_refine_ls_extinction_method     none
_refine_ls_extinction_coef     ?
loop_
    _atom_type_symbol
    _atom_type_description
    _atom_type_scat_dispersion_real
    _atom_type_scat_dispersion_imag
    _atom_type_scat_source
    C C 0.0033 0.0016
; International Tables for Crystallography (1992).
Vol. C, Tables 4.2.6.8 and 6.1.1.4
;
    H H 0.0000 0.0000
; International Tables for Crystallography (1992).
Vol. C, Tables 4.2.6.8 and 6.1.1.4
;
    N N 0.0061 0.0033
; International Tables for Crystallography (1992).
Vol. C, Tables 4.2.6.8 and 6.1.1.4
;
    O O 0.0106 0.0060
; International Tables for Crystallography (1992).
Vol. C, Tables 4.2.6.8 and 6.1.1.4
;
_computing_data_collection     'XSCANS (Siemens, 1991)'
_computing_cell_refinement     'XSCANS  (Siemens, 1991)'
_computing_data_reduction     'XSCANS  (Siemens, 1991)'
_computing_structure_solution     'SHELXS97 (Sheldrick, 2008)'
_computing_structure_refinement     'SHELXL97 (Sheldrick, 2008)'
_computing_molecular_graphics     'PLATON (Spek, 2003)'
_computing_publication_material     'SHELXL97 (Sheldrick, 2008)'
loop_
    _atom_site_type_symbol
    _atom_site_label
    _atom_site_fract_x
    _atom_site_fract_y
    _atom_site_fract_z
    _atom_site_U_iso_or_equiv
    _atom_site_adp_type
    _atom_site_calc_flag
    _atom_site_refinement_flags
    _atom_site_occupancy
    _atom_site_disorder_assembly
    _atom_site_disorder_group
    N N1 0.10214(15) 0.47412(12) 0.13671(11) 0.0350(3) Uani d . 1 . .
    H H1 0.0749 0.5465 0.0692 0.042 Uiso calc R 1 . .
    C C2 0.11515(15) 0.32189(14) 0.13967(13) 0.0315(3) Uani d . 1 . .
    O O1 0.06497(13) 0.29448(11) 0.05495(10) 0.0408(3) Uani d . 1 . .
    N N3 0.17844(14) 0.21317(12) 0.24052(11) 0.0344(3) Uani d . 1 . .
    H H3 0.1615 0.1218 0.2584 0.041 Uiso calc R 1 . .
    C C4 0.27587(15) 0.24302(13) 0.32230(12) 0.0304(3) Uani d . 1 . .
    H H4 0.2669 0.1704 0.4051 0.037 Uiso calc R 1 . .
    C C5 0.21064(15) 0.40660(14) 0.33107(12) 0.0307(3) Uani d . 1 . .
    C C6 0.13046(15) 0.51589(13) 0.23577(12) 0.0302(3) Uani d . 1 . .
    C C7 0.44794(15) 0.21163(14) 0.27695(12) 0.0315(3) Uani d . 1 . .
    C C8 0.51674(18) 0.32744(17) 0.19754(16) 0.0431(3) Uani d . 1 . .
    H H8 0.4584 0.4297 0.1753 0.052 Uiso calc R 1 . .
    C C9 0.6717(2) 0.2929(2) 0.15072(18) 0.0521(4) Uani d . 1 . .
    H H9 0.7161 0.3715 0.0975 0.063 Uiso calc R 1 . .
    C C10 0.75860(19) 0.1417(2) 0.18372(18) 0.0519(4) Uani d . 1 . .
    H H10 0.8617 0.1182 0.1519 0.062 Uiso calc R 1 . .
    C C11 0.69370(19) 0.02481(19) 0.26383(17) 0.0469(4) Uani d . 1 . .
    H H11 0.7536 -0.0768 0.2867 0.056 Uiso calc R 1 . .
    C C12 0.53881(16) 0.05890(15) 0.31031(14) 0.0353(3) Uani d . 1 . .
    O O2 0.46665(14) -0.05252(12) 0.38635(12) 0.0489(3) Uani d . 1 . .
    H H2 0.5328 -0.1341 0.4106 0.073 Uiso calc R 1 . .
    C C13 0.24784(17) 0.43413(15) 0.44190(13) 0.0367(3) Uani d . 1 . .
    O O3 0.31840(19) 0.33335(14) 0.52678(12) 0.0602(4) Uani d . 1 . .
    O O4 0.19773(16) 0.58055(12) 0.44378(11) 0.0485(3) Uani d . 1 . .
    C C14 0.2312(3) 0.6194(2) 0.55027(18) 0.0582(5) Uani d . 1 . .
    H H14A 0.3441 0.6037 0.5551 0.070 Uiso calc R 1 . .
    H H14B 0.1912 0.5542 0.6260 0.070 Uiso calc R 1 . .
    C C15 0.1516(3) 0.7858(2) 0.5332(2) 0.0668(6) Uani d . 1 . .
    H H15A 0.1992 0.8497 0.4624 0.100 Uiso calc R 1 . .
    H H15B 0.1627 0.8131 0.6055 0.100 Uiso calc R 1 . .
    H H15C 0.0417 0.8016 0.5208 0.100 Uiso calc R 1 . .
    C C16 0.06044(17) 0.68574(14) 0.22359(14) 0.0363(3) Uani d . 1 . .
    H H16A -0.0109 0.7274 0.1562 0.044 Uiso calc R 1 . .
    H H16B -0.0022 0.6925 0.2988 0.044 Uiso calc R 1 . .
    C C17 0.17511(19) 0.78803(15) 0.20076(15) 0.0403(3) Uani d . 1 . .
    O O5 0.13786(18) 0.91436(13) 0.21651(16) 0.0651(4) Uani d . 1 . .
    O O6 0.31602(15) 0.72710(13) 0.15956(13) 0.0521(3) Uani d . 1 . .
    C C18 0.4286(3) 0.8264(3) 0.1244(3) 0.0778(7) Uani d . 1 . .
    H H18A 0.4017 0.9049 0.0460 0.093 Uiso calc R 1 . .
    H H18B 0.4240 0.8786 0.1864 0.093 Uiso calc R 1 . .
    C C19 0.5842(3) 0.7343(3) 0.1139(4) 0.0954(9) Uani d . 1 . .
    H H19A 0.6129 0.6613 0.1931 0.143 Uiso calc R 1 . .
    H H19B 0.6572 0.8004 0.0864 0.143 Uiso calc R 1 . .
    H H19C 0.5870 0.6792 0.0553 0.143 Uiso calc R 1 . .
loop_
    _atom_site_aniso_label
    _atom_site_aniso_U_11
    _atom_site_aniso_U_22
    _atom_site_aniso_U_33
    _atom_site_aniso_U_12
    _atom_site_aniso_U_13
    _atom_site_aniso_U_23
    N1 0.0449(6) 0.0191(5) 0.0410(6) -0.0060(4) -0.0108(5) -0.0068(4)
    C2 0.0302(6) 0.0220(5) 0.0430(7) -0.0070(4) -0.0017(5) -0.0100(5)
    O1 0.0490(6) 0.0278(5) 0.0503(6) -0.0086(4) -0.0120(5) -0.0145(4)
    N3 0.0371(6) 0.0183(4) 0.0485(6) -0.0078(4) -0.0076(5) -0.0076(4)
    C4 0.0316(6) 0.0192(5) 0.0374(6) -0.0034(4) -0.0032(5) -0.0057(4)
    C5 0.0309(6) 0.0208(5) 0.0386(6) -0.0023(4) -0.0031(5) -0.0086(4)
    C6 0.0301(6) 0.0200(5) 0.0400(6) -0.0040(4) -0.0043(5) -0.0086(4)
    C7 0.0306(6) 0.0246(5) 0.0377(6) -0.0014(4) -0.0050(5) -0.0098(5)
    C8 0.0376(7) 0.0299(6) 0.0546(9) -0.0049(5) 0.0012(6) -0.0062(6)
    C9 0.0421(8) 0.0477(9) 0.0610(10) -0.0127(7) 0.0082(7) -0.0108(7)
    C10 0.0331(7) 0.0566(10) 0.0660(11) -0.0028(7) 0.0024(7) -0.0262(8)
    C11 0.0364(7) 0.0375(7) 0.0644(10) 0.0053(6) -0.0075(7) -0.0210(7)
    C12 0.0345(6) 0.0257(6) 0.0450(7) -0.0006(5) -0.0095(5) -0.0118(5)
    O2 0.0458(6) 0.0227(5) 0.0677(8) -0.0004(4) -0.0063(5) -0.0039(5)
    C13 0.0402(7) 0.0268(6) 0.0403(7) -0.0018(5) -0.0062(5) -0.0094(5)
    O3 0.0838(10) 0.0372(6) 0.0517(7) 0.0105(6) -0.0301(7) -0.0116(5)
    O4 0.0702(8) 0.0307(5) 0.0453(6) 0.0010(5) -0.0188(5) -0.0164(4)
    C14 0.0785(13) 0.0520(10) 0.0517(10) -0.0078(9) -0.0171(9) -0.0264(8)
    C15 0.0932(16) 0.0557(11) 0.0642(12) -0.0218(11) 0.0058(11) -0.0351(10)
    C16 0.0368(6) 0.0207(5) 0.0507(8) 0.0016(5) -0.0126(6) -0.0121(5)
    C17 0.0508(8) 0.0217(5) 0.0483(8) -0.0047(5) -0.0154(6) -0.0082(5)
    O5 0.0715(9) 0.0265(5) 0.1037(11) -0.0072(5) -0.0159(8) -0.0272(6)
    O6 0.0534(7) 0.0329(5) 0.0741(8) -0.0180(5) 0.0064(6) -0.0185(5)
    C18 0.0722(14) 0.0501(11) 0.116(2) -0.0352(10) 0.0059(13) -0.0184(12)
    C19 0.0650(14) 0.0790(17) 0.154(3) -0.0359(13) 0.0172(16) -0.0439(18)
_geom_special_details
;
All e.s.d.'s (except the e.s.d. in the dihedral angle between two l.s. planes)
are estimated using the full covariance matrix. The cell e.s.d.'s are taken
into account individually in the estimation of e.s.d.'s in distances, angles
and torsion angles; correlations between e.s.d.'s in cell parameters are only
used when they are defined by crystal symmetry. An approximate (isotropic)
treatment of cell e.s.d.'s is used for estimating e.s.d.'s involving l.s.
planes.
;
loop_
    _geom_bond_atom_site_label_1
    _geom_bond_atom_site_label_2
    _geom_bond_site_symmetry_2
    _geom_bond_distance
    _geom_bond_publ_flag
    N1 C6 . 1.3761(18) yes
    N1 C2 . 1.3859(16) yes
    N1 H1 . 0.8600 ?
    C2 O1 . 1.2319(17) yes
    C2 N3 . 1.3385(19) yes
    N3 C4 . 1.4733(18) yes
    N3 H3 . 0.8600 ?
    C4 C5 . 1.5172(17) yes
    C4 C7 . 1.5196(19) ?
    C4 H4 . 0.9800 ?
    C5 C6 . 1.3553(19) yes
    C5 C13 . 1.458(2) ?
    C6 C16 . 1.5134(17) ?
    C7 C8 . 1.390(2) ?
    C7 C12 . 1.3997(18) ?
    C8 C9 . 1.393(2) ?
    C8 H8 . 0.9300 ?
    C9 C10 . 1.376(3) ?
    C9 H9 . 0.9300 ?
    C10 C11 . 1.381(3) ?
    C10 H10 . 0.9300 ?
    C11 C12 . 1.391(2) ?
    C11 H11 . 0.9300 ?
    C12 O2 . 1.366(2) ?
    O2 H2 . 0.8200 ?
    C13 O3 . 1.2161(19) ?
    C13 O4 . 1.3299(17) ?
    O4 C14 . 1.456(2) ?
    C14 C15 . 1.490(3) ?
    C14 H14A . 0.9700 ?
    C14 H14B . 0.9700 ?
    C15 H15A . 0.9600 ?
    C15 H15B . 0.9600 ?
    C15 H15C . 0.9600 ?
    C16 C17 . 1.505(2) ?
    C16 H16A . 0.9700 ?
    C16 H16B . 0.9700 ?
    C17 O5 . 1.2047(18) ?
    C17 O6 . 1.318(2) ?
    O6 C18 . 1.461(2) ?
    C18 C19 . 1.428(4) ?
    C18 H18A . 0.9700 ?
    C18 H18B . 0.9700 ?
    C19 H19A . 0.9600 ?
    C19 H19B . 0.9600 ?
    C19 H19C . 0.9600 ?
loop_
    _geom_angle_atom_site_label_1
    _geom_angle_atom_site_label_2
    _geom_angle_atom_site_label_3
    _geom_angle_site_symmetry_1
    _geom_angle_site_symmetry_3
    _geom_angle
    _geom_angle_publ_flag
    C6 N1 C2 . . 123.64(12) ?
    C6 N1 H1 . . 118.2 ?
    C2 N1 H1 . . 118.2 ?
    O1 C2 N3 . . 124.46(12) ?
    O1 C2 N1 . . 119.97(13) ?
    N3 C2 N1 . . 115.52(12) ?
    C2 N3 C4 . . 122.97(11) ?
    C2 N3 H3 . . 118.5 ?
    C4 N3 H3 . . 118.5 ?
    N3 C4 C5 . . 109.07(11) ?
    N3 C4 C7 . . 109.88(11) ?
    C5 C4 C7 . . 113.81(11) ?
    N3 C4 H4 . . 108.0 ?
    C5 C4 H4 . . 108.0 ?
    C7 C4 H4 . . 108.0 ?
    C6 C5 C13 . . 125.23(12) ?
    C6 C5 C4 . . 119.05(12) ?
    C13 C5 C4 . . 115.65(11) ?
    C5 C6 N1 . . 119.39(11) ?
    C5 C6 C16 . . 127.74(12) ?
    N1 C6 C16 . . 112.86(11) ?
    C8 C7 C12 . . 118.38(13) ?
    C8 C7 C4 . . 122.55(12) ?
    C12 C7 C4 . . 118.97(12) ?
    C7 C8 C9 . . 121.11(15) ?
    C7 C8 H8 . . 119.4 ?
    C9 C8 H8 . . 119.4 ?
    C10 C9 C8 . . 119.64(16) ?
    C10 C9 H9 . . 120.2 ?
    C8 C9 H9 . . 120.2 ?
    C9 C10 C11 . . 120.39(15) ?
    C9 C10 H10 . . 119.8 ?
    C11 C10 H10 . . 119.8 ?
    C10 C11 C12 . . 120.09(15) ?
    C10 C11 H11 . . 120.0 ?
    C12 C11 H11 . . 120.0 ?
    O2 C12 C11 . . 122.69(13) ?
    O2 C12 C7 . . 116.89(13) ?
    C11 C12 C7 . . 120.39(15) ?
    C12 O2 H2 . . 109.5 ?
    O3 C13 O4 . . 121.72(14) ?
    O3 C13 C5 . . 123.83(13) ?
    O4 C13 C5 . . 114.46(12) ?
    C13 O4 C14 . . 118.33(13) ?
    O4 C14 C15 . . 107.06(16) ?
    O4 C14 H14A . . 110.3 ?
    C15 C14 H14A . . 110.3 ?
    O4 C14 H14B . . 110.3 ?
    C15 C14 H14B . . 110.3 ?
    H14A C14 H14B . . 108.6 ?
    C14 C15 H15A . . 109.5 ?
    C14 C15 H15B . . 109.5 ?
    H15A C15 H15B . . 109.5 ?
    C14 C15 H15C . . 109.5 ?
    H15A C15 H15C . . 109.5 ?
    H15B C15 H15C . . 109.5 ?
    C17 C16 C6 . . 116.62(12) ?
    C17 C16 H16A . . 108.1 ?
    C6 C16 H16A . . 108.1 ?
    C17 C16 H16B . . 108.1 ?
    C6 C16 H16B . . 108.1 ?
    H16A C16 H16B . . 107.3 ?
    O5 C17 O6 . . 124.41(16) ?
    O5 C17 C16 . . 122.19(16) ?
    O6 C17 C16 . . 113.38(12) ?
    C17 O6 C18 . . 116.16(15) ?
    C19 C18 O6 . . 109.59(19) ?
    C19 C18 H18A . . 109.8 ?
    O6 C18 H18A . . 109.8 ?
    C19 C18 H18B . . 109.8 ?
    O6 C18 H18B . . 109.8 ?
    H18A C18 H18B . . 108.2 ?
    C18 C19 H19A . . 109.5 ?
    C18 C19 H19B . . 109.5 ?
    H19A C19 H19B . . 109.5 ?
    C18 C19 H19C . . 109.5 ?
    H19A C19 H19C . . 109.5 ?
    H19B C19 H19C . . 109.5 ?
loop_
    _geom_torsion_atom_site_label_1
    _geom_torsion_atom_site_label_2
    _geom_torsion_atom_site_label_3
    _geom_torsion_atom_site_label_4
    _geom_torsion_site_symmetry_1
    _geom_torsion_site_symmetry_2
    _geom_torsion_site_symmetry_3
    _geom_torsion_site_symmetry_4
    _geom_torsion
    _geom_torsion_publ_flag
    C6 N1 C2 O1 . . . . 168.78(13) ?
    C6 N1 C2 N3 . . . . -8.8(2) ?
    O1 C2 N3 C4 . . . . 162.57(13) ?
    N1 C2 N3 C4 . . . . -19.99(19) ?
    C2 N3 C4 C5 . . . . 36.47(17) ?
    C2 N3 C4 C7 . . . . -88.92(15) ?
    N3 C4 C5 C6 . . . . -27.05(17) ?
    C7 C4 C5 C6 . . . . 96.02(15) ?
    N3 C4 C5 C13 . . . . 155.91(12) ?
    C7 C4 C5 C13 . . . . -81.02(15) ?
    C13 C5 C6 N1 . . . . -179.52(13) ?
    C4 C5 C6 N1 . . . . 3.74(19) ?
    C13 C5 C6 C16 . . . . -1.2(2) ?
    C4 C5 C6 C16 . . . . -177.95(12) ?
    C2 N1 C6 C5 . . . . 16.6(2) ?
    C2 N1 C6 C16 . . . . -161.95(13) ?
    N3 C4 C7 C8 . . . . 93.30(16) ?
    C5 C4 C7 C8 . . . . -29.33(19) yes
    N3 C4 C7 C12 . . . . -82.87(15) ?
    C5 C4 C7 C12 . . . . 154.50(12) ?
    C12 C7 C8 C9 . . . . 0.8(2) ?
    C4 C7 C8 C9 . . . . -175.40(15) ?
    C7 C8 C9 C10 . . . . -0.2(3) ?
    C8 C9 C10 C11 . . . . -0.7(3) ?
    C9 C10 C11 C12 . . . . 1.0(3) ?
    C10 C11 C12 O2 . . . . 177.68(15) ?
    C10 C11 C12 C7 . . . . -0.3(2) ?
    C8 C7 C12 O2 . . . . -178.66(14) ?
    C4 C7 C12 O2 . . . . -2.32(19) ?
    C8 C7 C12 C11 . . . . -0.5(2) ?
    C4 C7 C12 C11 . . . . 175.82(13) ?
    C6 C5 C13 O3 . . . . 179.07(16) yes
    C4 C5 C13 O3 . . . . -4.1(2) ?
    C6 C5 C13 O4 . . . . -0.8(2) ?
    C4 C5 C13 O4 . . . . 176.03(12) ?
    O3 C13 O4 C14 . . . . 0.9(3) ?
    C5 C13 O4 C14 . . . . -179.27(15) ?
    C13 O4 C14 C15 . . . . -175.54(17) ?
    C5 C6 C16 C17 . . . . 71.9(2) yes
    N1 C6 C16 C17 . . . . -109.73(15) ?
    C6 C16 C17 O5 . . . . -163.22(15) ?
    C6 C16 C17 O6 . . . . 18.42(19) yes
    O5 C17 O6 C18 . . . . -3.9(3) ?
    C16 C17 O6 C18 . . . . 174.44(17) ?
    C17 O6 C18 C19 . . . . 164.6(2) ?
loop_
    _geom_hbond_atom_site_label_D
    _geom_hbond_atom_site_label_H
    _geom_hbond_atom_site_label_A
    _geom_hbond_site_symmetry_A
    _geom_hbond_distance_DH
    _geom_hbond_distance_HA
    _geom_hbond_distance_DA
    _geom_hbond_angle_DHA
    N1 H1 O1 2_565 0.86 1.97 2.788(2) 158.6
    O2 H2 O3 2_656 0.82 1.95 2.772(2) 177.1
    N3 H3 O5 1_545 0.86 2.20 3.0014(18) 154.9
