# Supplementary material for: Ethyl 6-ethoxy­carbonyl­methyl-4-(2-hydroxy­phen­yl)-2-oxo-1,2,3,4-tetra­hydro­pyrimidine-5-carboxyl­ate
Source: Acta Crystallogr Sect E Struct Rep Online. 2008 May 17;64(Pt 6):o1092. doi: 10.1107/S1600536808012683 (PMC2961528; doi:10.1107/S1600536808012683)
Supplement: Supplementary file 2 [file e-64-o1092-Isup2.hkl]

# 
# h,k,l, Fc-squared, Fo-squared, sigma(Fo-squared) and status flag 
# 
data_I
_shelx_title ' C:\XSCANS\DHP3 in     P-1' 
_shelx_refln_list_code          4 
_shelx_F_calc_maximum       73.48 
_exptl_crystal_F_000       368.00 
_reflns_d_resolution_high  0.7108 
 
loop_ 
 _symmetry_equiv_pos_as_xyz 
 'x, y, z' 
 '-x, -y, -z' 
 
_cell_length_a     8.7830 
_cell_length_b     9.3360 
_cell_length_c    11.4150 
_cell_angle_alpha  71.470 
_cell_angle_beta   82.780 
_cell_angle_gamma  75.050 
 
_shelx_F_squared_multiplier     1.000 
 
loop_ 
 _refln_index_h 
 _refln_index_k 
 _refln_index_l 
 _refln_F_squared_calc 
 _refln_F_squared_meas 
 _refln_F_squared_sigma 
 _refln_observed_status 
   1   0   0       12.15       21.99      0.85 o 
   2   0   0     1167.86     1272.83      9.89 o 
   3   0   0     1872.97     1706.65     13.96 o 
   4   0   0        8.95       17.65      0.97 o 
   5   0   0      304.04      354.26      8.78 o 
   6   0   0        3.12        3.58      0.46 o 
   7   0   0        4.53        1.78      0.53 o 
   8   0   0       55.31       45.54      2.35 o 
   9   0   0       22.63       20.47      1.10 o 
  10   0   0        2.96        2.45      0.72 o 
  11   0   0        0.37        2.07      0.80 o 
 -11   1   0       10.21       11.47      0.99 o 
 -10   1   0       12.85       14.77      1.02 o 
  -9   1   0       20.84       19.54      1.04 o 
  -8   1   0        0.53        0.78      0.59 o 
  -7   1   0        3.22        1.91      0.52 o 
  -6   1   0       40.86       47.80      2.84 o 
  -5   1   0       38.50       41.20      2.08 o 
  -4   1   0      110.17       97.13      4.48 o 
  -3   1   0        0.07        0.33      0.25 o 
  -2   1   0      477.49      529.62      7.08 o 
   0   1   0      571.64      569.91     20.38 o 
   1   1   0      913.94      904.98     40.41 o 
   2   1   0      945.68     1003.10      9.03 o 
   3   1   0      259.63      279.17      5.64 o 
   4   1   0        0.29        1.33      0.28 o 
   5   1   0       84.21       96.50      4.61 o 
   6   1   0       29.76       29.16      1.23 o 
   7   1   0      313.20      281.98      7.83 o 
   8   1   0       45.20       37.47      1.85 o 
   9   1   0        0.40        0.13      0.59 o 
  10   1   0        2.65        1.68      0.65 o 
  11   1   0        1.82        2.17      0.78 o 
  12   1   0       16.95       17.73      1.24 o 
 -11   2   0        4.31        4.60      0.92 o 
 -10   2   0        0.91        0.45      0.78 o 
  -9   2   0        7.41        6.59      0.80 o 
  -8   2   0      102.01      111.27      3.39 o 
  -7   2   0       15.38       20.44      0.89 o 
  -6   2   0       24.06       26.34      1.19 o 
  -5   2   0       19.78       16.99      0.73 o 
  -4   2   0       21.65       20.97      0.98 o 
  -3   2   0     1254.04     1219.35     13.87 o 
  -2   2   0        6.71       19.82      1.18 o 
  -1   2   0      560.22      534.48      4.84 o 
   0   2   0     2494.83     2158.73     57.76 o 
   1   2   0     1187.75     1221.90     59.75 o 
   2   2   0       82.45      102.04      3.32 o 
   3   2   0       27.67       25.91      1.39 o 
   4   2   0        1.07        2.36      0.32 o 
   5   2   0        1.85        4.26      0.38 o 
   6   2   0      166.63      169.65      6.84 o 
   7   2   0       67.55       68.12      3.33 o 
   8   2   0       80.90       82.77      3.76 o 
   9   2   0       57.52       53.06      2.50 o 
  10   2   0       12.66       13.64      0.92 o 
  11   2   0        0.04        0.43      0.74 o 
  12   2   0        7.88        9.90      1.03 o 
 -10   3   0       24.65       26.33      1.30 o 
  -9   3   0        9.37        8.69      0.86 o 
  -8   3   0       33.56       38.78      1.91 o 
  -7   3   0       92.35       87.56      3.64 o 
  -6   3   0      168.95      148.64      5.34 o 
  -5   3   0      611.97      590.33     11.59 o 
  -4   3   0      573.68      501.08     11.46 o 
  -3   3   0      169.30      175.85      6.13 o 
  -2   3   0       36.98       44.75      2.46 o 
  -1   3   0     1291.57     1241.44     88.14 o 
   0   3   0      272.53      305.85     10.78 o 
   1   3   0        2.33        4.13      0.17 o 
   2   3   0      383.21      469.89      7.90 o 
   3   3   0     2828.50     2788.32     20.23 o 
   4   3   0      110.88      135.12      5.25 o 
   5   3   0       38.21       43.70      2.60 o 
   6   3   0        1.48        2.76      0.44 o 
   7   3   0       52.59       46.74      2.29 o 
   8   3   0        7.05        7.96      0.71 o 
   9   3   0        5.14        5.40      0.67 o 
  10   3   0        1.49        2.58      0.62 o 
  11   3   0        4.60        4.90      0.83 o 
  12   3   0        0.01        0.37      0.80 o 
 -10   4   0        7.67        7.78      1.08 o 
  -9   4   0       16.83       18.15      1.05 o 
  -8   4   0        0.73        1.94      0.72 o 
  -7   4   0        0.06        0.20      0.58 o 
  -6   4   0      118.53      118.79      4.40 o 
  -5   4   0      391.16      376.63      8.39 o 
  -4   4   0       18.94       17.17      0.99 o 
  -3   4   0       10.97        7.12      0.47 o 
  -2   4   0      354.93      429.15      9.53 o 
  -1   4   0       11.88       28.39      1.08 o 
   0   4   0      355.05      426.94     24.43 o 
   1   4   0       58.54       75.82      5.52 o 
   2   4   0       50.59       51.86      2.31 o 
   3   4   0       72.63       92.14      4.11 o 
   4   4   0      204.19      200.27      6.87 o 
   5   4   0       18.61       28.36      1.48 o 
   6   4   0       50.49       39.76      1.94 o 
   7   4   0      361.75      311.82      7.94 o 
   8   4   0      188.53      194.89      5.10 o 
   9   4   0        2.16        1.34      0.62 o 
  10   4   0        4.70        4.40      0.77 o 
  11   4   0        6.11        7.94      0.91 o 
  12   4   0        2.68        2.10      0.86 o 
  -9   5   0        0.05        1.34      0.74 o 
  -8   5   0        4.96        4.77      0.85 o 
  -7   5   0       59.50       49.42      2.18 o 
  -6   5   0       82.45       84.98      3.25 o 
  -5   5   0      830.11      820.34     10.84 o 
  -4   5   0      120.07      118.91      5.07 o 
  -3   5   0      309.93      299.43      8.32 o 
  -2   5   0      250.56      253.72      8.15 o 
  -1   5   0      197.23      218.30     15.76 o 
   0   5   0       94.50       96.37      3.18 o 
   1   5   0       47.47       60.51      2.89 o 
   2   5   0      732.89      954.44     14.60 o 
   3   5   0      166.49      173.54      6.47 o 
   4   5   0      371.47      391.83     10.29 o 
   5   5   0       97.88       97.32      4.57 o 
   6   5   0       47.27       43.54      2.63 o 
   7   5   0      166.62      175.81      5.58 o 
   8   5   0       72.34       71.44      3.18 o 
   9   5   0        0.53        0.02      0.60 o 
  10   5   0        3.90        2.75      0.81 o 
  11   5   0       57.17       57.22      1.67 o 
  12   5   0        2.20        2.14      0.90 o 
  -9   6   0        0.00       -0.88      0.88 o 
  -8   6   0        7.62        5.67      0.92 o 
  -7   6   0        0.47        0.00      0.73 o 
  -6   6   0        8.98        9.23      0.85 o 
  -5   6   0      174.43      182.42      4.50 o 
  -4   6   0       43.03       40.96      1.86 o 
  -3   6   0        2.28        1.21      0.54 o 
  -2   6   0       41.04       46.65      2.28 o 
  -1   6   0        1.52        1.39      0.30 o 
   0   6   0       40.02       55.26      2.31 o 
   1   6   0       14.30       14.96      0.75 o 
   2   6   0      493.52      580.65     12.75 o 
   3   6   0      355.75      348.07      9.53 o 
   4   6   0      108.63      121.76      5.64 o 
   5   6   0        6.34        4.63      0.49 o 
   6   6   0       28.45       47.47      2.37 o 
   7   6   0       23.86       26.04      1.40 o 
   8   6   0        4.31        4.29      0.63 o 
   9   6   0        5.50        4.30      0.69 o 
  10   6   0        2.63        3.58      0.77 o 
  11   6   0        0.70        0.81      0.82 o 
  -8   7   0        0.52        2.05      0.89 o 
  -7   7   0      102.62      102.04      2.08 o 
  -6   7   0       15.23       13.89      0.92 o 
  -5   7   0       21.56       20.46      1.02 o 
  -4   7   0       87.11       91.57      3.19 o 
  -3   7   0      202.66      184.93      4.91 o 
  -2   7   0        0.39        0.52      0.52 o 
  -1   7   0       25.74       25.66      1.14 o 
   0   7   0       29.15       28.81      2.22 o 
   1   7   0        0.01        0.28      0.50 o 
   2   7   0      303.46      293.18      8.09 o 
   3   7   0      500.85      485.99      9.68 o 
   4   7   0        1.56        0.90      0.50 o 
   5   7   0      124.63      130.88      4.60 o 
   6   7   0       67.83       56.50      2.98 o 
   7   7   0        3.15        1.47      0.69 o 
   8   7   0        0.21        0.02      0.63 o 
   9   7   0        3.01        3.17      0.69 o 
  10   7   0        0.37        0.49      0.73 o 
  11   7   0       20.95       25.15      1.25 o 
  -7   8   0        0.50        0.52      0.83 o 
  -6   8   0       12.60       10.66      0.94 o 
  -5   8   0        0.07       -0.65      0.70 o 
  -4   8   0       22.73       20.66      1.09 o 
  -3   8   0       70.47       60.43      2.57 o 
  -2   8   0        0.88        0.93      0.59 o 
  -1   8   0       28.95       28.84      1.45 o 
   0   8   0      237.72      219.61      8.76 o 
   1   8   0       83.52       82.41      8.62 o 
   2   8   0      492.11      429.63      8.20 o 
   3   8   0       31.97       27.74      1.30 o 
   4   8   0        6.89        7.70      0.63 o 
   5   8   0        6.31        3.75      0.66 o 
   6   8   0       48.40       47.35      2.23 o 
   7   8   0       56.01       50.07      2.35 o 
   8   8   0        0.00        0.84      0.66 o 
   9   8   0       15.35       13.26      0.96 o 
  10   8   0        8.92       12.27      1.00 o 
  -6   9   0        1.39        0.63      0.88 o 
  -5   9   0        0.69        1.53      0.80 o 
  -4   9   0        0.02       -0.67      0.84 o 
  -3   9   0        0.77        2.09      0.66 o 
  -2   9   0        4.97        7.75      0.80 o 
  -1   9   0       18.81       16.25      0.60 o 
   0   9   0        3.38        3.00      0.47 o 
   1   9   0       22.73       17.48      0.64 o 
   2   9   0       44.46       39.50      1.78 o 
   3   9   0       61.85       55.10      2.58 o 
   4   9   0        1.54        0.34      0.58 o 
   5   9   0       10.61       11.50      0.76 o 
   6   9   0       16.06       14.37      0.90 o 
   7   9   0        0.05       -0.42      0.73 o 
   8   9   0        0.05        0.44      0.73 o 
   9   9   0        8.72        9.73      0.94 o 
  10   9   0        3.41        4.39      0.93 o 
  -4  10   0       49.38       57.21      1.81 o 
  -3  10   0       18.60       18.02      1.10 o 
  -2  10   0       11.44       13.47      1.05 o 
  -1  10   0      196.18      197.93      7.52 o 
   0  10   0       24.88       24.80      1.70 o 
   1  10   0       15.01       14.01      0.93 o 
   2  10   0        1.50        0.95      0.60 o 
   3  10   0        7.03        9.09      0.75 o 
   4  10   0       17.68       17.15      0.97 o 
   5  10   0       26.62       28.11      1.30 o 
   6  10   0       69.55       65.87      1.91 o 
   7  10   0        6.75        5.69      0.90 o 
   8  10   0       12.58       14.59      1.07 o 
   9  10   0        1.21        0.81      0.88 o 
  -3  11   0      111.83      118.32      2.35 o 
  -2  11   0        1.07        0.43      0.91 o 
  -1  11   0        7.37        8.37      0.68 o 
   0  11   0       89.70       92.70      6.98 o 
   1  11   0        5.07        5.82      0.63 o 
   2  11   0        7.67        6.30      0.83 o 
   3  11   0        0.00        0.28      0.68 o 
   4  11   0        1.75        2.37      0.69 o 
   5  11   0       15.08       17.01      1.04 o 
   6  11   0        3.16        2.39      0.82 o 
   7  11   0        0.03       -0.30      0.86 o 
   8  11   0        6.82        8.43      1.05 o 
   0  12   0        0.02       -0.29      0.58 o 
   1  12   0        4.73        4.44      0.64 o 
   2  12   0        3.98        4.67      0.88 o 
   3  12   0        0.23        0.81      0.77 o 
   4  12   0        9.09        8.42      1.00 o 
   5  12   0       15.32       16.00      1.14 o 
  -4 -12   1        6.04        5.26      0.99 o 
  -3 -12   1        0.51        2.26      0.83 o 
  -2 -12   1       20.69       22.37      1.30 o 
  -1 -12   1        4.31        6.83      1.54 o 
  -7 -11   1        3.68        3.10      1.03 o 
  -6 -11   1        1.41        2.25      0.82 o 
  -5 -11   1        0.98        0.35      0.77 o 
  -4 -11   1        4.22        3.99      0.81 o 
  -3 -11   1        0.14       -0.66      0.75 o 
  -2 -11   1       26.68       27.12      1.20 o 
  -1 -11   1       59.85       68.35      2.44 o 
   0 -11   1       23.48       24.20      0.84 o 
   1 -11   1       10.79       10.92      0.71 o 
   2 -11   1       13.56       17.04      1.17 o 
  -8 -10   1        1.99        1.54      0.84 o 
  -7 -10   1       19.99       24.81      1.26 o 
  -6 -10   1       17.19       17.50      1.02 o 
  -5 -10   1        3.76        3.54      0.73 o 
  -4 -10   1       14.17       15.90      0.96 o 
  -3 -10   1        0.21        0.39      0.65 o 
  -2 -10   1       29.32       29.46      1.41 o 
  -1 -10   1        4.39        4.24      0.80 o 
   0 -10   1      134.88      131.24     10.86 o 
   1 -10   1       78.22       79.59      3.44 o 
   2 -10   1       27.54       27.40      1.27 o 
   3 -10   1       16.53       13.90      1.09 o 
   4 -10   1        9.90       10.84      1.20 o 
  -9  -9   1        4.73        4.19      0.87 o 
  -8  -9   1       23.84       22.67      1.09 o 
  -7  -9   1        0.24        1.27      0.73 o 
  -6  -9   1        0.25        0.85      0.62 o 
  -5  -9   1        2.84        1.41      0.61 o 
  -4  -9   1        0.00       -0.59      0.59 o 
  -3  -9   1       16.19       17.96      1.33 o 
  -2  -9   1       42.85       34.80      1.70 o 
  -1  -9   1       35.78       33.83      1.14 o 
   0  -9   1        0.22        1.14      0.42 o 
   1  -9   1        0.30        0.17      0.56 o 
   2  -9   1        4.56        3.49      0.76 o 
   3  -9   1        6.91        6.10      0.84 o 
   4  -9   1        9.49       14.55      1.09 o 
   5  -9   1        4.85        5.48      0.93 o 
 -10  -8   1        0.00       -0.43      0.79 o 
  -9  -8   1        2.73        1.70      0.81 o 
  -8  -8   1        2.14        0.63      0.75 o 
  -7  -8   1        6.64        9.62      0.85 o 
  -6  -8   1        9.56        9.77      0.77 o 
  -5  -8   1       10.73       13.28      0.76 o 
  -4  -8   1       31.09       31.64      1.39 o 
  -3  -8   1       28.78       29.23      1.69 o 
  -2  -8   1      141.73      122.21      4.30 o 
  -1  -8   1        2.53        1.91      0.43 o 
   0  -8   1        1.92        1.72      0.59 o 
   1  -8   1       20.01       19.33      1.21 o 
   2  -8   1       17.51       17.81      0.96 o 
   3  -8   1        7.22        5.52      0.76 o 
   4  -8   1        0.00       -0.24      0.79 o 
   5  -8   1       23.35       24.18      1.15 o 
   6  -8   1       24.45       23.88      1.23 o 
   7  -8   1        8.07        6.12      0.97 o 
 -11  -7   1        4.96        6.64      0.98 o 
 -10  -7   1        3.26        2.42      0.83 o 
  -9  -7   1        0.74        0.52      0.68 o 
  -8  -7   1        5.17        4.41      0.73 o 
  -7  -7   1        0.65        1.13      0.68 o 
  -6  -7   1      136.60      129.99      4.01 o 
  -5  -7   1       32.30       32.27      1.43 o 
  -4  -7   1        2.61        3.79      0.55 o 
  -3  -7   1        7.02        6.83      0.57 o 
  -2  -7   1       16.34       13.37      0.67 o 
  -1  -7   1      168.40      159.47      6.94 o 
   0  -7   1       75.32       73.02      2.30 o 
   1  -7   1        3.10        4.10      0.44 o 
   2  -7   1      311.62      314.10      6.72 o 
   3  -7   1       99.83      103.13      3.70 o 
   4  -7   1       64.17       67.05      2.58 o 
   5  -7   1      135.45      139.67      3.07 o 
   6  -7   1       14.12       13.20      0.94 o 
   7  -7   1        1.06        0.84      0.80 o 
   8  -7   1        0.02        1.10      0.85 o 
 -11  -6   1        0.65       -0.44      0.82 o 
 -10  -6   1        1.47        0.35      0.77 o 
  -9  -6   1        6.15        5.69      0.77 o 
  -8  -6   1        0.56        0.43      0.64 o 
  -7  -6   1       35.96       34.69      1.82 o 
  -6  -6   1        0.90        0.58      0.47 o 
  -5  -6   1       28.70       26.01      1.35 o 
  -4  -6   1      102.78       99.69      4.74 o 
  -3  -6   1      161.24      153.88      6.38 o 
  -2  -6   1       64.24       72.56      3.87 o 
  -1  -6   1      242.73      216.29     13.72 o 
   0  -6   1      326.10      286.17     10.48 o 
   1  -6   1      244.64      264.41     14.68 o 
   2  -6   1      166.26      167.38      6.02 o 
   3  -6   1      738.11      645.22     10.37 o 
   4  -6   1        0.17        0.55      0.62 o 
   5  -6   1       18.78       19.59      0.94 o 
   6  -6   1       21.34       20.26      1.00 o 
   7  -6   1       26.07       29.32      1.38 o 
   8  -6   1        9.24       12.23      1.04 o 
 -11  -5   1       10.77       11.82      1.06 o 
 -10  -5   1        6.82        7.27      0.82 o 
  -9  -5   1       13.81       14.00      0.87 o 
  -8  -5   1       19.20       18.12      1.06 o 
  -7  -5   1       72.54       86.21      3.94 o 
  -6  -5   1       45.36       46.98      2.35 o 
  -5  -5   1       42.58       42.72      2.18 o 
  -4  -5   1      118.47      146.70      6.24 o 
  -3  -5   1      138.01      132.68      5.84 o 
  -2  -5   1       14.68       22.19      1.02 o 
  -1  -5   1      252.74      251.24      8.02 o 
   0  -5   1      891.50      849.43     13.16 o 
   1  -5   1       97.57      102.34      8.68 o 
   2  -5   1      119.67      122.80      5.79 o 
   3  -5   1      864.05      833.96     13.13 o 
   4  -5   1      227.62      219.87      6.50 o 
   5  -5   1        6.76        6.08      0.72 o 
   6  -5   1       37.83       37.32      1.85 o 
   7  -5   1       10.25        9.39      0.82 o 
   8  -5   1       22.27       27.46      1.29 o 
   9  -5   1        3.61        4.93      0.86 o 
 -12  -4   1        0.87       -0.45      0.89 o 
 -11  -4   1        5.50        6.15      0.89 o 
 -10  -4   1        2.45        3.43      0.68 o 
  -9  -4   1       10.81       11.13      0.79 o 
  -8  -4   1        0.77        1.73      0.64 o 
  -7  -4   1        0.03        1.22      0.63 o 
  -6  -4   1        1.41        0.83      0.48 o 
  -5  -4   1      343.53      363.07      9.76 o 
  -4  -4   1       19.29       23.38      1.23 o 
  -3  -4   1       35.88       32.80      1.63 o 
  -2  -4   1       22.99       33.39      1.67 o 
  -1  -4   1      284.15      300.84     16.92 o 
   0  -4   1       12.60       13.50      0.87 o 
   1  -4   1      488.93      540.79     35.67 o 
   2  -4   1       46.98       46.43      2.52 o 
   3  -4   1      211.15      200.69      7.23 o 
   4  -4   1       63.32       60.80      3.04 o 
   5  -4   1       45.50       48.57      2.31 o 
   6  -4   1       51.28       53.48      2.69 o 
   7  -4   1       17.40       16.05      0.96 o 
   8  -4   1        4.17        5.41      0.73 o 
   9  -4   1        3.55        2.30      0.79 o 
  10  -4   1       14.96       14.10      1.18 o 
 -12  -3   1        0.82        1.59      0.83 o 
 -11  -3   1       31.27       34.61      1.35 o 
 -10  -3   1       10.37       14.93      0.93 o 
  -9  -3   1        3.24        3.50      0.65 o 
  -8  -3   1        0.49        0.05      0.65 o 
  -7  -3   1      347.13      320.83      8.07 o 
  -6  -3   1      130.93      115.53      5.41 o 
  -5  -3   1       77.03       70.52      3.24 o 
  -4  -3   1      383.84      414.65      9.46 o 
  -3  -3   1      295.79      269.90      6.79 o 
  -2  -3   1      316.92      415.48      7.88 o 
  -1  -3   1      271.36      281.45      7.86 o 
   0  -3   1       34.46       41.12      1.52 o 
   1  -3   1     1170.41     1174.09     88.64 o 
   2  -3   1      200.20      232.57      6.42 o 
   3  -3   1       74.43       85.00      4.20 o 
   4  -3   1       98.58      103.96      4.93 o 
   5  -3   1       15.26       19.15      0.75 o 
   6  -3   1      256.38      259.00      6.64 o 
   7  -3   1       28.25       27.71      1.24 o 
   8  -3   1        8.06        7.56      0.76 o 
   9  -3   1        1.13        1.34      0.74 o 
  10  -3   1        0.21        1.36      0.83 o 
 -12  -2   1        0.63        0.03      0.87 o 
 -11  -2   1        9.37       12.11      1.00 o 
 -10  -2   1        7.40        9.72      0.82 o 
  -9  -2   1        0.06        0.46      0.58 o 
  -8  -2   1        4.80        5.94      0.69 o 
  -7  -2   1      102.85      107.36      4.81 o 
  -6  -2   1       33.61       32.01      1.82 o 
  -5  -2   1        4.03        3.86      0.41 o 
  -4  -2   1      329.40      316.86      7.66 o 
  -3  -2   1     1251.29     1341.39     13.53 o 
  -2  -2   1      277.10      349.88      6.44 o 
  -1  -2   1       80.99       71.19      3.43 o 
   0  -2   1     2446.29     2252.66     53.73 o 
   1  -2   1      661.25      630.02      5.56 o 
   2  -2   1     1578.02     1807.49     15.41 o 
   3  -2   1        6.62       11.79      0.59 o 
   4  -2   1       96.50       97.37      4.85 o 
   5  -2   1       12.61       17.41      0.63 o 
   6  -2   1       39.18       30.88      1.80 o 
   7  -2   1      383.12      334.81      7.33 o 
   8  -2   1        4.11        3.72      0.66 o 
   9  -2   1       26.25       22.12      1.07 o 
  10  -2   1       37.73       46.91      1.43 o 
  11  -2   1        0.67        1.31      0.86 o 
 -12  -1   1        0.83        1.25      0.84 o 
 -11  -1   1        1.31        1.24      0.81 o 
 -10  -1   1        8.49        7.17      0.78 o 
  -9  -1   1        8.89        8.25      0.79 o 
  -8  -1   1       45.94       43.52      2.49 o 
  -7  -1   1       15.38       12.19      0.73 o 
  -6  -1   1       62.81       59.97      2.89 o 
  -5  -1   1       11.09       12.91      0.57 o 
  -4  -1   1      421.13      418.71      8.62 o 
  -3  -1   1     1076.62     1156.67     11.88 o 
  -1  -1   1      360.41      355.00      3.23 o 
   0  -1   1      875.94      871.92      7.24 o 
   1  -1   1      216.34      210.52      2.81 o 
   2  -1   1       35.66       49.48      2.45 o 
   3  -1   1        5.83        7.04      0.32 o 
   4  -1   1      431.19      421.55      9.08 o 
   5  -1   1      318.25      308.84      8.70 o 
   6  -1   1        3.96        2.42      0.45 o 
   7  -1   1      102.68       97.39      4.71 o 
   8  -1   1        0.02        0.72      0.59 o 
   9  -1   1        2.02        1.16      0.62 o 
  10  -1   1        2.34        1.91      0.76 o 
  11  -1   1       10.96       12.99      1.06 o 
 -11   0   1        1.96        3.80      0.86 o 
 -10   0   1        0.28       -0.12      0.70 o 
  -9   0   1        4.16        3.21      0.65 o 
  -8   0   1        0.39        0.34      0.54 o 
  -7   0   1        3.36        4.00      0.56 o 
  -6   0   1      125.91      117.90      5.56 o 
  -5   0   1      175.27      158.68      6.08 o 
  -4   0   1     1389.21     1311.04     15.36 o 
  -3   0   1     1943.59     1852.89     15.05 o 
   0   0   1      118.05       32.91      0.68 o 
   1   0   1     1911.08     1613.91     46.81 o 
   2   0   1      426.33      476.25      6.26 o 
   3   0   1       71.79       78.24      3.09 o 
   4   0   1      237.91      200.92      6.01 o 
   5   0   1       34.39       45.33      2.16 o 
   6   0   1        3.25        3.35      0.48 o 
   7   0   1        0.44        0.71      0.48 o 
   8   0   1       10.41        7.91      0.68 o 
   9   0   1        1.81        1.26      0.60 o 
  10   0   1        5.55        5.40      0.82 o 
  11   0   1        3.87        4.08      0.88 o 
 -11   1   1       15.76       15.57      1.16 o 
 -10   1   1       12.51       12.17      1.03 o 
  -9   1   1        2.14        2.35      0.67 o 
  -8   1   1        0.07        0.49      0.56 o 
  -7   1   1        1.79        2.09      0.56 o 
  -6   1   1       37.50       43.67      1.86 o 
  -5   1   1      324.03      309.70      8.70 o 
  -4   1   1      727.40      728.08     11.92 o 
  -3   1   1     1989.21     1954.97     16.18 o 
  -2   1   1       72.13       94.45      3.12 o 
  -1   1   1      533.33      540.13      8.96 o 
   0   1   1      269.81      245.00     13.24 o 
   1   1   1     1925.01     1769.90     70.52 o 
   2   1   1     2951.57     3244.16     16.18 o 
   3   1   1       77.61       91.30      3.34 o 
   4   1   1      350.94      298.74      7.05 o 
   5   1   1      546.58      575.76     10.80 o 
   6   1   1       27.80       32.10      1.52 o 
   7   1   1        1.42        2.28      0.50 o 
   8   1   1       35.01       35.81      1.97 o 
   9   1   1        9.68        6.87      0.69 o 
  10   1   1       16.05       15.21      0.92 o 
  11   1   1        7.60        8.33      0.87 o 
  12   1   1        0.47        1.05      0.85 o 
 -11   2   1        1.80        0.37      0.94 o 
 -10   2   1       42.52       48.87      1.48 o 
  -9   2   1       36.95       37.07      1.73 o 
  -8   2   1        2.33        3.70      0.66 o 
  -7   2   1        1.24        1.17      0.53 o 
  -6   2   1        0.45        0.01      0.46 o 
  -5   2   1      186.61      170.08      6.83 o 
  -4   2   1      121.99      121.72      5.30 o 
  -3   2   1      100.55      111.50      4.42 o 
  -2   2   1       86.88      126.93      4.03 o 
  -1   2   1       59.25       43.67      1.45 o 
   0   2   1      590.07      608.01     26.49 o 
   1   2   1     1598.77     1512.59     83.23 o 
   2   2   1       60.70       74.04      2.76 o 
   3   2   1      374.11      359.59      6.60 o 
   4   2   1      366.06      380.99      8.03 o 
   5   2   1        4.81        7.34      0.44 o 
   6   2   1       74.16       63.46      2.68 o 
   7   2   1       72.11       70.83      3.23 o 
   8   2   1      211.18      209.60      5.79 o 
   9   2   1       36.99       31.41      1.66 o 
  10   2   1        0.00       -0.36      0.66 o 
  11   2   1        1.43        1.56      0.74 o 
  12   2   1        3.38        3.20      0.91 o 
 -10   3   1        6.73        8.93      0.98 o 
  -9   3   1       10.84       10.09      0.91 o 
  -8   3   1        1.68        1.96      0.69 o 
  -7   3   1       18.09       17.64      0.98 o 
  -6   3   1       43.31       34.21      1.93 o 
  -5   3   1        2.07        1.58      0.48 o 
  -4   3   1        5.46        4.14      0.44 o 
  -3   3   1      518.18      480.94      9.78 o 
  -2   3   1       61.92       64.53      3.23 o 
  -1   3   1       43.48       54.03      2.48 o 
   0   3   1        0.02        0.97      0.14 o 
   1   3   1     1511.00     1487.27     70.32 o 
   2   3   1      273.47      328.64      6.42 o 
   3   3   1        1.56        1.26      0.26 o 
   4   3   1      471.62      555.36     10.19 o 
   5   3   1      124.75      125.28      5.58 o 
   6   3   1        2.10        1.02      0.42 o 
   7   3   1        2.19        4.06      0.55 o 
   8   3   1       49.85       53.55      2.81 o 
   9   3   1       27.68       25.68      1.34 o 
  10   3   1        2.74        2.95      0.73 o 
  11   3   1        0.56        0.61      0.71 o 
  12   3   1        0.00       -0.81      0.81 o 
 -10   4   1       10.00        9.88      1.06 o 
  -9   4   1       38.56       40.39      1.43 o 
  -8   4   1       24.37       23.87      1.25 o 
  -7   4   1       62.89       61.55      2.71 o 
  -6   4   1       97.56       84.66      3.86 o 
  -5   4   1      420.49      408.77      8.82 o 
  -4   4   1       12.32       12.18      0.63 o 
  -3   4   1       93.98       94.81      4.66 o 
  -2   4   1       51.39       52.17      2.66 o 
  -1   4   1      386.04      401.26     26.52 o 
   0   4   1     1391.01     1452.95     85.76 o 
   1   4   1       48.27       62.15      4.32 o 
   2   4   1      487.48      629.10     10.18 o 
   3   4   1       36.31       45.43      2.02 o 
   4   4   1       13.33       23.42      0.95 o 
   5   4   1      308.09      360.37      9.40 o 
   6   4   1       12.84       12.87      0.58 o 
   7   4   1        0.97        0.22      0.52 o 
   8   4   1       19.25       22.09      1.00 o 
   9   4   1       14.96       15.21      0.87 o 
  10   4   1       10.93        9.13      0.86 o 
  11   4   1        1.08        1.71      0.76 o 
  12   4   1        0.15        1.81      0.82 o 
  -9   5   1        1.02        2.47      0.84 o 
  -8   5   1        0.03        0.59      0.75 o 
  -7   5   1      134.09      122.79      3.17 o 
  -6   5   1       78.65       74.27      3.02 o 
  -5   5   1       59.46       62.80      2.81 o 
  -4   5   1      526.61      512.97     10.24 o 
  -3   5   1       14.53       13.39      0.67 o 
  -2   5   1       88.39       96.39      4.40 o 
  -1   5   1       72.49       77.68      6.25 o 
   0   5   1      957.45      996.45     44.35 o 
   1   5   1      459.59      506.49     31.63 o 
   2   5   1      710.96      934.08     14.04 o 
   3   5   1        3.15        3.88      0.37 o 
   4   5   1     1130.80     1148.85     17.09 o 
   5   5   1       82.83      105.34      5.20 o 
   6   5   1        9.69       11.30      0.62 o 
   7   5   1       88.21       99.51      4.48 o 
   8   5   1       91.86       93.96      3.86 o 
   9   5   1        6.76        7.14      0.77 o 
  10   5   1       15.78       16.60      1.02 o 
  11   5   1        1.15        0.74      0.86 o 
  12   5   1        0.53        0.76      0.82 o 
  -9   6   1       13.41       13.23      1.10 o 
  -8   6   1       22.75       21.17      1.17 o 
  -7   6   1       36.56       34.36      1.54 o 
  -6   6   1       53.63       49.17      2.25 o 
  -5   6   1        2.39        2.10      0.67 o 
  -4   6   1        8.26        8.93      0.67 o 
  -3   6   1       28.78       34.22      1.86 o 
  -2   6   1        4.15        4.04      0.51 o 
  -1   6   1        0.39        2.86      0.52 o 
   0   6   1       29.58       29.56      1.04 o 
   1   6   1      233.50      243.12     15.59 o 
   2   6   1       45.43       67.46      3.23 o 
   3   6   1      563.21      589.33     12.29 o 
   4   6   1       55.50       55.05      3.09 o 
   5   6   1        0.04        0.09      0.42 o 
   6   6   1       22.46       22.91      1.22 o 
   7   6   1       25.31       34.98      1.81 o 
   8   6   1       79.60       76.18      3.14 o 
   9   6   1        2.47        1.55      0.66 o 
  10   6   1        8.51        6.88      0.86 o 
  11   6   1        3.10        3.47      0.86 o 
  -8   7   1       25.56       24.43      1.32 o 
  -7   7   1        5.91        4.30      0.89 o 
  -6   7   1        0.27       -0.35      0.73 o 
  -5   7   1       30.18       37.26      1.63 o 
  -4   7   1       78.57       78.62      3.19 o 
  -3   7   1       62.97       61.88      2.95 o 
  -2   7   1       16.35       18.85      0.99 o 
  -1   7   1      135.66      120.87      6.50 o 
   0   7   1       12.67        6.93      0.57 o 
   1   7   1       32.61       30.94      1.05 o 
   2   7   1       44.50       31.96      2.01 o 
   3   7   1       54.90       54.82      2.75 o 
   4   7   1       55.46       53.24      2.88 o 
   5   7   1       22.44       21.89      0.95 o 
   6   7   1       23.29       16.92      0.78 o 
   7   7   1        3.09        2.89      0.68 o 
   8   7   1        0.00        0.71      0.62 o 
   9   7   1        4.85        6.37      0.73 o 
  10   7   1        8.71        9.32      0.91 o 
  11   7   1       12.99       15.04      1.08 o 
  -7   8   1        7.58        8.60      1.00 o 
  -6   8   1       11.10       12.25      0.97 o 
  -5   8   1        0.24        0.29      0.67 o 
  -4   8   1       19.84       22.42      1.11 o 
  -3   8   1       28.60       27.14      1.28 o 
  -2   8   1        1.52        1.77      0.64 o 
  -1   8   1      158.19      131.52      6.78 o 
   0   8   1       12.01       12.92      0.74 o 
   1   8   1       93.99       91.34      2.79 o 
   2   8   1      121.24      108.00      4.25 o 
   3   8   1        0.04       -0.52      0.53 o 
   4   8   1        4.30        5.01      0.59 o 
   5   8   1        0.05        1.39      0.50 o 
   6   8   1        6.89        6.50      0.63 o 
   7   8   1        1.38       -0.13      0.69 o 
   8   8   1        7.68        6.37      0.79 o 
   9   8   1        1.07        0.79      0.69 o 
  10   8   1       17.18       17.72      1.12 o 
  11   8   1        3.31        5.34      0.94 o 
  -6   9   1        3.39        4.73      0.89 o 
  -5   9   1       18.02       21.95      1.14 o 
  -4   9   1        6.96        7.17      0.98 o 
  -3   9   1       59.46       57.97      2.03 o 
  -2   9   1       69.45       60.57      2.26 o 
  -1   9   1        7.33        6.09      0.50 o 
   0   9   1       36.28       36.64      1.59 o 
   1   9   1       65.63       67.25      3.47 o 
   2   9   1       27.14       27.60      1.21 o 
   3   9   1       94.84       90.89      3.28 o 
   4   9   1       67.28       64.64      2.82 o 
   5   9   1        6.18        5.62      0.67 o 
   6   9   1       13.12        9.96      0.79 o 
   7   9   1        8.75        7.85      0.90 o 
   8   9   1        3.23        2.48      0.76 o 
   9   9   1       12.27       12.46      0.98 o 
  10   9   1        2.86        2.61      0.86 o 
  -4  10   1       21.55       25.76      1.37 o 
  -3  10   1       51.29       60.55      1.58 o 
  -2  10   1      138.97      151.72      2.62 o 
  -1  10   1       31.23       29.77      1.01 o 
   0  10   1       11.92       13.82      1.31 o 
   1  10   1        3.03        3.14      0.47 o 
   2  10   1        6.10        5.57      0.69 o 
   3  10   1        0.04       -0.22      0.60 o 
   4  10   1       89.77       81.09      2.52 o 
   5  10   1       10.83        9.20      0.81 o 
   6  10   1       10.29       12.33      0.88 o 
   7  10   1       88.86       91.11      2.16 o 
   8  10   1        3.36        3.89      0.89 o 
   9  10   1        1.98        1.74      0.83 o 
  -3  11   1        6.60        7.67      1.05 o 
  -2  11   1       11.45       10.75      1.06 o 
  -1  11   1        3.49        3.40      0.57 o 
   0  11   1        7.71        7.64      0.61 o 
   1  11   1        8.47        8.37      0.60 o 
   2  11   1        1.57        0.81      0.72 o 
   3  11   1        0.41       -0.20      0.71 o 
   4  11   1        9.58        9.03      0.82 o 
   5  11   1        3.20        2.58      0.74 o 
   6  11   1       10.64       11.95      0.97 o 
   7  11   1       16.36       17.51      1.15 o 
   8  11   1        0.44        1.02      0.83 o 
  -1  12   1       12.13       11.28      0.74 o 
   0  12   1        0.20       -0.37      1.13 o 
   1  12   1       12.87       15.30      1.69 o 
   2  12   1        3.94        4.33      0.86 o 
   3  12   1        0.04       -0.06      0.75 o 
   4  12   1        5.54        8.09      0.94 o 
   5  12   1        0.30       -0.14      0.80 o 
   6  12   1        1.78        1.48      0.90 o 
  -6 -11   2       15.31       15.68      1.15 o 
  -5 -11   2        2.96        3.18      0.87 o 
  -4 -11   2       16.37       17.28      1.16 o 
  -3 -11   2        4.36        4.50      0.82 o 
  -2 -11   2        9.73        8.90      0.97 o 
  -1 -11   2       17.35       18.73      0.77 o 
   0 -11   2       30.54       28.23      2.81 o 
   1 -11   2        0.09        0.62      0.58 o 
  -8 -10   2        9.47        9.48      1.10 o 
  -7 -10   2        1.69        0.52      0.87 o 
  -6 -10   2       17.61       18.30      1.06 o 
  -5 -10   2        8.51        7.55      0.87 o 
  -4 -10   2        2.42        2.17      0.79 o 
  -3 -10   2       30.58       33.51      1.47 o 
  -2 -10   2       49.40       53.63      1.72 o 
  -1 -10   2        0.07        0.31      0.51 o 
   0 -10   2        8.08        6.94      0.71 o 
   1 -10   2       42.22       39.81      0.96 o 
   2 -10   2        8.65        9.72      1.02 o 
   3 -10   2        1.15        1.51      0.85 o 
   4 -10   2       21.57       24.78      1.40 o 
  -9  -9   2       20.04       22.58      1.22 o 
  -8  -9   2        7.29        6.79      0.93 o 
  -7  -9   2        1.39        0.42      0.76 o 
  -6  -9   2        0.09        0.15      0.63 o 
  -5  -9   2        0.02       -0.63      0.63 o 
  -4  -9   2        1.70        2.73      0.62 o 
  -3  -9   2       10.67        8.87      0.76 o 
  -2  -9   2        6.47        6.48      0.76 o 
  -1  -9   2        1.05        0.91      0.44 o 
   0  -9   2        2.66        2.20      0.49 o 
   1  -9   2        0.30        1.47      0.82 o 
   2  -9   2       25.87       24.14      1.22 o 
   3  -9   2        6.50        7.13      0.82 o 
   4  -9   2       12.31       17.18      1.18 o 
   5  -9   2        0.21        0.67      0.84 o 
 -10  -8   2        4.84        6.25      1.02 o 
  -9  -8   2        0.24        0.63      0.77 o 
  -8  -8   2       28.14       31.27      1.38 o 
  -7  -8   2        1.80        0.09      0.77 o 
  -6  -8   2       28.96       25.04      1.15 o 
  -5  -8   2        1.49       -0.51      0.58 o 
  -4  -8   2        4.10        4.63      0.69 o 
  -3  -8   2       92.02      103.67      3.59 o 
  -2  -8   2       61.50       64.74      3.13 o 
  -1  -8   2        2.56        2.11      0.45 o 
   0  -8   2        5.16        4.47      0.93 o 
   1  -8   2        1.33        1.36      0.43 o 
   2  -8   2       38.28       41.97      1.86 o 
   3  -8   2        1.30       -0.13      0.67 o 
   4  -8   2       26.52       22.08      1.38 o 
   5  -8   2       34.61       38.28      1.35 o 
   6  -8   2        0.01       -0.80      0.80 o 
 -10  -7   2        0.44        1.21      0.81 o 
  -9  -7   2        0.56       -0.67      0.73 o 
  -8  -7   2        4.94        5.41      0.76 o 
  -7  -7   2        1.64        2.14      0.67 o 
  -6  -7   2        5.57        7.12      0.72 o 
  -5  -7   2       37.45       33.29      1.63 o 
  -4  -7   2        0.60        1.99      0.50 o 
  -3  -7   2       58.23       63.27      2.94 o 
  -2  -7   2       25.50       24.41      1.38 o 
  -1  -7   2      133.73      137.75     10.88 o 
   0  -7   2      643.94      584.03      6.85 o 
   1  -7   2      440.53      394.62     12.64 o 
   2  -7   2       27.52       21.74      1.15 o 
   3  -7   2      380.18      350.08      6.03 o 
   4  -7   2        3.67        4.70      0.75 o 
   5  -7   2        3.76        5.20      0.78 o 
   6  -7   2        2.39        2.87      0.73 o 
   7  -7   2        6.25        5.27      0.91 o 
 -11  -6   2        0.02        1.04      0.79 o 
 -10  -6   2        4.21        4.24      0.89 o 
  -9  -6   2        9.64        9.35      0.88 o 
  -8  -6   2        6.59        4.12      0.70 o 
  -7  -6   2        0.53        1.66      0.61 o 
  -6  -6   2       19.71       17.94      1.07 o 
  -5  -6   2       96.48       82.22      3.94 o 
  -4  -6   2        5.87        3.83      0.53 o 
  -3  -6   2      166.37      157.36      5.94 o 
  -2  -6   2       71.65       75.11      3.76 o 
  -1  -6   2      109.75      103.73      4.38 o 
   0  -6   2       99.31       92.38      3.60 o 
   1  -6   2      894.26      803.77     58.20 o 
   2  -6   2      103.26      104.30      4.66 o 
   3  -6   2        7.41        7.07      0.67 o 
   4  -6   2        4.02        2.99      0.68 o 
   5  -6   2       38.46       41.33      2.04 o 
   6  -6   2        4.80        5.20      0.76 o 
   7  -6   2       28.43       27.61      1.30 o 
   8  -6   2        0.04       -0.43      0.78 o 
 -11  -5   2       19.16       19.09      1.17 o 
 -10  -5   2       14.88       12.45      1.02 o 
  -9  -5   2        4.19        4.79      0.77 o 
  -8  -5   2       63.09       56.50      2.52 o 
  -7  -5   2        3.60        3.69      0.66 o 
  -6  -5   2       10.44       10.53      0.67 o 
  -5  -5   2        2.22        1.72      0.47 o 
  -4  -5   2      198.62      204.45      7.17 o 
  -3  -5   2      193.97      209.92      7.62 o 
  -2  -5   2        6.29        4.26      0.43 o 
  -1  -5   2        0.95        2.45      0.46 o 
   0  -5   2        9.51       12.32      0.56 o 
   1  -5   2      196.23      191.20      4.99 o 
   2  -5   2      484.43      532.97     11.11 o 
   3  -5   2       11.29       13.04      0.67 o 
   4  -5   2        0.72       -0.07      0.55 o 
   5  -5   2        0.02       -0.12      0.58 o 
   6  -5   2       16.64       21.45      0.94 o 
   7  -5   2       47.62       44.57      1.87 o 
   8  -5   2        4.95        4.60      0.83 o 
   9  -5   2        0.44        0.86      0.79 o 
 -11  -4   2        0.65        0.86      0.86 o 
 -10  -4   2        1.44        0.69      0.76 o 
  -9  -4   2        8.51        8.64      0.77 o 
  -8  -4   2        3.84        3.54      0.64 o 
  -7  -4   2      220.18      226.13      6.20 o 
  -6  -4   2        0.04       -0.52      0.52 o 
  -5  -4   2       30.59       30.41      1.33 o 
  -4  -4   2       55.33       81.04      4.30 o 
  -3  -4   2      572.52      596.66     11.59 o 
  -2  -4   2      708.04      760.74     12.32 o 
  -1  -4   2      362.66      369.65      5.94 o 
   0  -4   2        3.23        1.03      0.21 o 
   1  -4   2      188.49      181.71      5.52 o 
   2  -4   2       74.02       69.33      3.36 o 
   3  -4   2       20.73       20.86      0.95 o 
   4  -4   2       22.53       27.97      1.37 o 
   5  -4   2       14.94       14.78      0.79 o 
   6  -4   2       58.59       61.07      3.01 o 
   7  -4   2       20.87       16.92      0.94 o 
   8  -4   2       14.44       15.32      0.97 o 
   9  -4   2        0.70        0.05      0.76 o 
  10  -4   2        9.97       11.32      1.13 o 
 -11  -3   2        6.40        8.77      0.95 o 
 -10  -3   2        0.27       -0.60      0.71 o 
  -9  -3   2       13.93       14.81      0.86 o 
  -8  -3   2       19.97       20.19      1.10 o 
  -7  -3   2       45.26       44.50      2.37 o 
  -6  -3   2      163.88      161.78      6.31 o 
  -5  -3   2       35.70       21.89      1.34 o 
  -4  -3   2      227.26      264.14      7.78 o 
  -3  -3   2      501.99      550.03     10.11 o 
  -2  -3   2       32.95       36.08      1.79 o 
  -1  -3   2       47.18       47.63      2.68 o 
   0  -3   2      737.54      784.26      7.50 o 
   1  -3   2       43.23       37.53      1.39 o 
   2  -3   2      105.38      138.11      5.44 o 
   3  -3   2       19.62       16.62      0.96 o 
   4  -3   2      332.09      305.57      9.18 o 
   5  -3   2        8.18        7.83      0.58 o 
   6  -3   2      142.01      130.25      4.81 o 
   7  -3   2       49.92       37.32      2.01 o 
   8  -3   2        0.54       -0.15      0.68 o 
   9  -3   2        9.68        9.73      0.86 o 
  10  -3   2        5.95        5.68      0.89 o 
 -11  -2   2        0.38        1.11      0.78 o 
 -10  -2   2       15.32       18.54      0.99 o 
  -9  -2   2        2.91        3.33      0.66 o 
  -8  -2   2        0.66        0.07      0.61 o 
  -7  -2   2       60.14       71.26      3.57 o 
  -6  -2   2       59.25       57.26      2.78 o 
  -5  -2   2      320.95      307.77      8.82 o 
  -4  -2   2     1897.30     2054.79     20.54 o 
  -3  -2   2      173.80      186.01      5.48 o 
  -2  -2   2     1574.39     1533.23     14.01 o 
  -1  -2   2      618.24      620.33     15.50 o 
   0  -2   2       87.44       91.88      2.28 o 
   1  -2   2        3.12        3.58      0.30 o 
   2  -2   2        1.90        6.55      0.34 o 
   3  -2   2      290.34      321.47      7.84 o 
   4  -2   2       68.39       65.43      3.47 o 
   5  -2   2      192.69      217.50      7.31 o 
   6  -2   2        9.60       10.70      0.63 o 
   7  -2   2       27.93       23.31      1.15 o 
   8  -2   2        8.23        8.22      0.74 o 
   9  -2   2       10.19        9.59      0.84 o 
  10  -2   2        0.58        1.22      0.81 o 
  11  -2   2       11.70       14.08      1.05 o 
 -11  -1   2        1.44        1.71      0.80 o 
 -10  -1   2        0.92        0.67      0.68 o 
  -9  -1   2        0.12        1.11      0.60 o 
  -8  -1   2      119.19      101.79      3.79 o 
  -7  -1   2       47.56       41.64      1.94 o 
  -6  -1   2      100.64      111.76      5.27 o 
  -5  -1   2      253.32      250.50      7.64 o 
  -4  -1   2     2077.07     2427.47     21.45 o 
  -3  -1   2      790.49      887.87     11.25 o 
  -2  -1   2     1450.72     1433.37     12.30 o 
  -1  -1   2      427.92      461.60      4.34 o 
   0  -1   2     3262.89     2684.64     80.01 o 
   1  -1   2      489.14      475.97     17.21 o 
   2  -1   2     1436.18     1685.31     14.06 o 
   3  -1   2      512.74      540.98      9.07 o 
   4  -1   2      818.02      739.53     12.25 o 
   5  -1   2       32.42       40.64      2.36 o 
   6  -1   2       21.27       34.58      1.63 o 
   7  -1   2       86.63       72.14      3.56 o 
   8  -1   2       10.42        7.94      0.71 o 
   9  -1   2       10.53        9.71      0.82 o 
  10  -1   2        2.22        1.78      0.81 o 
  11  -1   2       11.76       12.85      1.05 o 
 -11   0   2        0.11        0.14      0.80 o 
 -10   0   2        2.03        2.40      0.75 o 
  -9   0   2       15.11       13.75      0.86 o 
  -8   0   2       11.37        7.14      0.67 o 
  -7   0   2       53.31       45.27      2.57 o 
  -6   0   2      177.22      172.68      6.62 o 
  -5   0   2       25.06       19.90      1.07 o 
  -4   0   2      489.79      519.68     10.13 o 
  -3   0   2     2918.45     2830.29     19.64 o 
  -2   0   2      684.55      684.43      8.28 o 
  -1   0   2       99.30      117.01      2.04 o 
   0   0   2     2794.84     2143.83     11.06 o 
   1   0   2        1.93        1.48      0.11 o 
   2   0   2     1816.28     2047.03     14.01 o 
   3   0   2      100.10       82.90      3.35 o 
   4   0   2      230.24      240.88      6.81 o 
   5   0   2      466.43      500.96     10.86 o 
   6   0   2        3.36        0.95      0.43 o 
   7   0   2       47.54       43.08      2.04 o 
   8   0   2        0.42        0.30      0.56 o 
   9   0   2        9.38        8.73      0.75 o 
  10   0   2        0.23        0.30      0.74 o 
  11   0   2        0.92        0.05      0.85 o 
 -11   1   2        2.02        0.28      0.89 o 
 -10   1   2        1.50        0.07      0.76 o 
  -9   1   2        5.64        5.43      0.74 o 
  -8   1   2        0.32        0.85      0.54 o 
  -7   1   2      108.91       96.80      4.25 o 
  -6   1   2       11.45       10.39      0.59 o 
  -5   1   2       58.98       50.75      2.58 o 
  -4   1   2       38.71       37.35      1.90 o 
  -3   1   2        0.34        1.32      0.29 o 
  -2   1   2        6.09        1.77      0.23 o 
  -1   1   2       15.33        7.17      0.59 o 
   0   1   2      378.81      417.87     24.44 o 
   1   1   2      533.07      569.07     20.31 o 
   2   1   2     1438.10     1485.83     11.75 o 
   3   1   2       48.64       47.81      2.34 o 
   4   1   2      525.17      549.25      9.67 o 
   5   1   2       81.16       87.29      4.23 o 
   6   1   2       90.43       93.25      4.78 o 
   7   1   2        1.61        3.58      0.50 o 
   8   1   2        1.41        1.53      0.58 o 
   9   1   2        2.97        3.02      0.65 o 
  10   1   2        0.09        0.16      0.66 o 
  11   1   2        2.33        1.48      0.78 o 
  12   1   2        7.24       10.50      1.01 o 
 -11   2   2       24.69       27.94      1.41 o 
 -10   2   2        2.93        2.11      0.85 o 
  -9   2   2        1.93        1.44      0.74 o 
  -8   2   2       16.66       16.14      0.88 o 
  -7   2   2       49.12       52.48      2.38 o 
  -6   2   2        2.21        3.92      0.50 o 
  -5   2   2        0.01        0.43      0.40 o 
  -4   2   2      151.57      157.50      6.20 o 
  -3   2   2      254.38      280.80      6.90 o 
  -2   2   2       65.19       76.44      3.28 o 
  -1   2   2       57.91       62.49     10.08 o 
   0   2   2      542.18      490.13     35.27 o 
   1   2   2       79.36       98.41      3.71 o 
   2   2   2       73.66      103.03      3.40 o 
   3   2   2        3.70        6.85      0.41 o 
   4   2   2      183.74      187.18      5.84 o 
   5   2   2       41.06       41.69      2.32 o 
   6   2   2       88.12       89.64      4.47 o 
   7   2   2      169.50      144.76      5.82 o 
   8   2   2       26.28       28.77      1.58 o 
   9   2   2       14.60       13.30      0.82 o 
  10   2   2        3.90        4.76      0.73 o 
  11   2   2        7.32        6.91      0.83 o 
  12   2   2        0.01       -0.67      0.84 o 
 -10   3   2        2.98        3.00      0.91 o 
  -9   3   2       56.77       60.77      1.88 o 
  -8   3   2       27.83       23.60      0.99 o 
  -7   3   2       38.12       38.07      2.13 o 
  -6   3   2      128.24      123.11      4.81 o 
  -5   3   2       69.04       60.03      3.00 o 
  -4   3   2        1.83        1.03      0.42 o 
  -3   3   2      169.66      150.12      5.74 o 
  -2   3   2       58.35       69.22      3.32 o 
  -1   3   2      878.42      892.79     88.20 o 
   0   3   2       24.35       21.36      2.38 o 
   1   3   2      208.88      201.33     14.29 o 
   2   3   2      617.21      754.21      9.80 o 
   3   3   2       18.89       19.13      0.72 o 
   4   3   2      287.41      310.89      7.76 o 
   5   3   2       65.65       85.17      4.40 o 
   6   3   2       87.78       96.90      4.91 o 
   7   3   2        2.41        2.57      0.50 o 
   8   3   2        4.30        1.90      0.66 o 
   9   3   2       10.64        9.97      0.77 o 
  10   3   2       12.27       11.43      0.86 o 
  11   3   2        0.59        0.07      0.72 o 
  12   3   2        1.49        2.89      0.81 o 
 -10   4   2        1.54        2.42      0.88 o 
  -9   4   2       24.51       22.98      1.13 o 
  -8   4   2        8.08        8.23      0.83 o 
  -7   4   2       46.16       46.60      2.20 o 
  -6   4   2        8.04        7.55      0.69 o 
  -5   4   2       38.06       38.46      1.71 o 
  -4   4   2        0.00        0.03      0.52 o 
  -3   4   2       66.36       74.83      3.47 o 
  -2   4   2      822.08      744.34     12.34 o 
  -1   4   2     2709.15     2729.56    167.43 o 
   0   4   2     2110.48     2131.37    128.23 o 
   1   4   2      801.97      868.40     52.16 o 
   2   4   2      225.99      304.01      7.16 o 
   3   4   2      100.31      116.54      4.55 o 
   4   4   2      228.99      216.15      6.73 o 
   5   4   2       85.67       81.18      4.18 o 
   6   4   2       38.28       44.26      2.36 o 
   7   4   2      372.58      341.03      8.36 o 
   8   4   2      102.81       93.58      4.00 o 
   9   4   2        5.88        4.31      0.66 o 
  10   4   2        4.22        4.23      0.75 o 
  11   4   2        3.03        3.11      0.74 o 
  12   4   2       12.49       11.27      1.07 o 
  -9   5   2        2.19        2.49      0.87 o 
  -8   5   2      107.59      119.63      2.40 o 
  -7   5   2       11.59       10.22      0.85 o 
  -6   5   2       12.95       14.78      0.80 o 
  -5   5   2      115.86      109.60      4.18 o 
  -4   5   2       15.67       14.54      0.75 o 
  -3   5   2        7.30        6.20      0.52 o 
  -2   5   2      545.36      586.99     12.02 o 
  -1   5   2       57.49       80.81      2.77 o 
   0   5   2      442.50      528.95     25.81 o 
   1   5   2      561.66      638.53     31.07 o 
   2   5   2        6.02        4.64      0.38 o 
   3   5   2        0.75        1.45      0.33 o 
   4   5   2       48.58       56.27      3.20 o 
   5   5   2        9.33       12.65      0.70 o 
   6   5   2       10.18       10.22      0.58 o 
   7   5   2       21.63       25.31      1.19 o 
   8   5   2       60.59       70.21      3.38 o 
   9   5   2        0.03       -0.06      0.60 o 
  10   5   2       13.01       11.29      0.89 o 
  11   5   2        8.38        9.76      0.98 o 
  12   5   2        0.75        2.79      0.84 o 
  -9   6   2        0.53        0.61      0.82 o 
  -8   6   2        3.62        2.20      0.82 o 
  -7   6   2        1.48        1.06      0.76 o 
  -6   6   2        1.92        3.17      0.64 o 
  -5   6   2        7.85        7.31      0.66 o 
  -4   6   2       22.39       25.56      1.44 o 
  -3   6   2        0.07       -0.15      0.49 o 
  -2   6   2       66.55       59.82      3.05 o 
  -1   6   2       11.67       10.30      0.50 o 
   0   6   2      143.00      181.56     12.34 o 
   1   6   2      132.59      121.80     10.50 o 
   2   6   2        8.23        8.65      0.72 o 
   3   6   2        1.44        0.78      0.36 o 
   4   6   2       11.72       16.73      0.80 o 
   5   6   2       12.66       11.95      0.61 o 
   6   6   2        3.21        2.89      0.50 o 
   7   6   2       57.23       51.37      2.72 o 
   8   6   2       10.18        8.08      0.79 o 
   9   6   2       40.07       43.43      2.08 o 
  10   6   2        2.44        3.23      0.73 o 
  11   6   2        0.40        0.05      0.82 o 
  12   6   2       10.96        9.36      1.12 o 
  -8   7   2        1.91        3.87      0.86 o 
  -7   7   2       42.25       44.42      1.48 o 
  -6   7   2        3.89        3.05      0.75 o 
  -5   7   2      180.93      183.13      3.78 o 
  -4   7   2       58.72       62.76      2.67 o 
  -3   7   2       63.52       64.59      3.19 o 
  -2   7   2       17.06       30.09      1.71 o 
  -1   7   2       33.51       32.84      5.43 o 
   0   7   2        5.77        6.67      0.35 o 
   1   7   2       11.89       15.09      0.98 o 
   2   7   2      204.02      178.82      6.49 o 
   3   7   2      309.82      303.75      8.19 o 
   4   7   2      219.07      211.53      6.68 o 
   5   7   2        7.16       10.86      0.71 o 
   6   7   2        6.96        7.26      0.58 o 
   7   7   2       10.15       12.39      0.82 o 
   8   7   2       17.53       19.39      0.97 o 
   9   7   2       10.59       12.47      0.84 o 
  10   7   2        5.93        4.69      0.84 o 
  11   7   2        4.78        5.45      0.90 o 
  -7   8   2        0.02        0.18      0.84 o 
  -6   8   2        0.29        1.20      0.74 o 
  -5   8   2        7.96        7.10      0.80 o 
  -4   8   2        0.75        0.64      0.71 o 
  -3   8   2       15.65       14.17      0.79 o 
  -2   8   2        0.01        0.92      0.55 o 
  -1   8   2       15.76       12.66      1.15 o 
   0   8   2        0.12        0.31      0.32 o 
   1   8   2        6.93        9.70      0.82 o 
   2   8   2      236.51      195.56      6.06 o 
   3   8   2        8.49       11.66      0.67 o 
   4   8   2       26.67       28.48      1.39 o 
   5   8   2       13.67       14.28      0.95 o 
   6   8   2        1.05        1.25      0.55 o 
   7   8   2       50.66       53.28      2.47 o 
   8   8   2        1.12        0.51      0.69 o 
   9   8   2       21.48       19.36      1.02 o 
  10   8   2       27.25       26.47      1.21 o 
  11   8   2        1.53        3.21      0.87 o 
  -6   9   2        0.96        2.35      0.88 o 
  -5   9   2       59.42       68.08      1.71 o 
  -4   9   2       36.89       48.50      1.76 o 
  -3   9   2       27.75       23.92      1.45 o 
  -2   9   2       14.92       11.96      0.79 o 
  -1   9   2        2.26        2.66      0.44 o 
   0   9   2        9.47       10.05      1.12 o 
   1   9   2       18.31       14.03      0.72 o 
   2   9   2       46.77       32.10      1.67 o 
   3   9   2      155.59      167.67      4.44 o 
   4   9   2       64.04       62.46      2.82 o 
   5   9   2        9.68        7.73      0.68 o 
   6   9   2        1.43        0.38      0.65 o 
   7   9   2        4.54        6.33      0.82 o 
   8   9   2       12.25       13.83      0.97 o 
   9   9   2        5.47        5.33      0.83 o 
  10   9   2        5.15        4.27      0.94 o 
  -4  10   2       79.55       96.58      2.09 o 
  -3  10   2        5.81        4.70      0.81 o 
  -2  10   2        0.89        0.84      0.72 o 
  -1  10   2        1.75        2.20      0.48 o 
   0  10   2       53.18       48.04      2.26 o 
   1  10   2        4.33        3.56      0.46 o 
   2  10   2       14.91       11.07      0.79 o 
   3  10   2       45.47       36.86      1.77 o 
   4  10   2        3.08        2.86      0.65 o 
   5  10   2       89.55       83.65      2.44 o 
   6  10   2       33.41       32.08      1.57 o 
   7  10   2        1.21        3.03      0.80 o 
   8  10   2        0.00       -0.67      0.75 o 
   9  10   2       16.07       15.85      1.09 o 
  -3  11   2       32.81       37.67      1.46 o 
  -2  11   2        3.81        2.42      0.90 o 
  -1  11   2        3.20        3.58      0.58 o 
   0  11   2        5.52        5.31      0.56 o 
   1  11   2       20.78       20.85      1.64 o 
   2  11   2        2.10        2.82      0.71 o 
   3  11   2       12.61       11.48      0.89 o 
   4  11   2        0.06       -0.39      0.67 o 
   5  11   2        5.71        5.57      0.75 o 
   6  11   2        4.30        2.22      0.82 o 
   7  11   2       14.02       18.24      1.15 o 
   8  11   2        0.57        0.88      0.82 o 
  -1  12   2        7.86       10.71      0.71 o 
   0  12   2       13.58       13.07      2.31 o 
   1  12   2        2.70        3.07      0.70 o 
   2  12   2       10.22       12.09      0.93 o 
   3  12   2        0.27        0.93      0.74 o 
   4  12   2        1.93        2.07      0.78 o 
   5  12   2        3.97        6.54      0.85 o 
   6  12   2       19.55       17.65      1.18 o 
  -5 -11   3        5.28        4.36      0.91 o 
  -4 -11   3        0.96        1.51      0.83 o 
  -3 -11   3        5.94        7.88      0.92 o 
  -2 -11   3       19.98       17.15      1.14 o 
  -1 -11   3       15.52       15.76      1.18 o 
   0 -11   3        2.31        3.38      0.59 o 
  -7 -10   3       19.89       24.29      1.32 o 
  -6 -10   3       10.07        8.54      0.94 o 
  -5 -10   3        0.49       -0.52      0.76 o 
  -4 -10   3       79.80       92.65      1.90 o 
  -3 -10   3        3.69        4.52      0.81 o 
  -2 -10   3        3.26        4.44      0.76 o 
  -1 -10   3        8.29        8.50      0.63 o 
   0 -10   3       48.82       43.54      1.66 o 
   1 -10   3        9.54       10.09      0.66 o 
   2 -10   3       12.76       14.46      1.07 o 
   3 -10   3       32.99       35.77      1.42 o 
  -8  -9   3       11.81        9.86      1.00 o 
  -7  -9   3        0.29        1.23      0.78 o 
  -6  -9   3        5.94        4.56      0.81 o 
  -5  -9   3        0.13       -0.66      0.66 o 
  -4  -9   3        0.47        1.53      0.67 o 
  -3  -9   3        9.82        9.34      0.85 o 
  -2  -9   3        1.26        1.26      0.70 o 
  -1  -9   3        4.45        5.08      0.53 o 
   0  -9   3       49.34       45.94      3.12 o 
   1  -9   3        3.28        4.36      0.52 o 
   2  -9   3       32.99       35.04      1.44 o 
   3  -9   3        0.32        0.46      0.76 o 
   4  -9   3        7.90        9.28      1.10 o 
   5  -9   3       21.21       25.16      1.33 o 
  -9  -8   3        3.05        2.42      0.89 o 
  -8  -8   3       10.03        8.57      0.93 o 
  -7  -8   3        0.67        1.99      0.73 o 
  -6  -8   3        0.60       -0.64      0.64 o 
  -5  -8   3        7.73        9.76      0.81 o 
  -4  -8   3        1.21        2.51      0.65 o 
  -3  -8   3       17.89       19.89      0.94 o 
  -2  -8   3        4.86        3.49      0.72 o 
  -1  -8   3       76.05       71.54      1.99 o 
   0  -8   3        0.07       -0.75      0.85 o 
   1  -8   3       59.76       57.33      3.85 o 
   2  -8   3        3.15        2.00      0.72 o 
   3  -8   3        5.42        9.51      0.80 o 
   4  -8   3        8.14        8.63      0.99 o 
   5  -8   3        2.57        4.60      0.82 o 
   6  -8   3        0.00        0.90      0.80 o 
 -10  -7   3        3.61        4.10      0.93 o 
  -9  -7   3        8.05        9.05      0.97 o 
  -8  -7   3        5.61        6.70      0.77 o 
  -7  -7   3        6.40        4.99      0.83 o 
  -6  -7   3       30.06       23.55      1.11 o 
  -5  -7   3        0.73        2.79      0.63 o 
  -4  -7   3      119.19      107.59      3.98 o 
  -3  -7   3       94.68      105.57      4.02 o 
  -2  -7   3      100.46       93.57      4.02 o 
  -1  -7   3     1849.91     1705.29     50.46 o 
   0  -7   3        1.61        1.39      0.45 o 
   1  -7   3       20.49       22.68      1.44 o 
   2  -7   3       99.45      100.78      3.46 o 
   3  -7   3        7.90        8.44      0.73 o 
   4  -7   3       39.20       34.18      1.66 o 
   5  -7   3        9.28        6.45      0.81 o 
   6  -7   3        1.79        1.36      0.78 o 
   7  -7   3        2.63        2.48      0.83 o 
 -11  -6   3        5.08        6.24      0.90 o 
 -10  -6   3        1.13        2.17      0.86 o 
  -9  -6   3       10.34        8.34      0.91 o 
  -8  -6   3        0.00        0.89      0.62 o 
  -7  -6   3       27.97       23.39      1.31 o 
  -6  -6   3        1.21        0.93      0.59 o 
  -5  -6   3       86.36       79.91      3.64 o 
  -4  -6   3        4.68        7.52      0.63 o 
  -3  -6   3      113.95      106.30      4.83 o 
  -2  -6   3      313.45      300.16      7.61 o 
  -1  -6   3        1.53        1.05      0.37 o 
   0  -6   3      751.20      690.14      7.96 o 
   1  -6   3       22.10       19.80      0.65 o 
   2  -6   3        3.06        2.67      0.58 o 
   3  -6   3        0.03       -0.37      0.56 o 
   4  -6   3       39.77       32.87      1.86 o 
   5  -6   3       93.91       85.82      2.80 o 
   6  -6   3       31.83       31.49      1.51 o 
   7  -6   3        4.84        4.37      0.91 o 
   8  -6   3        5.76        7.42      0.99 o 
 -11  -5   3       14.22       11.93      1.07 o 
 -10  -5   3       11.43       10.89      1.05 o 
  -9  -5   3       56.07       51.00      1.87 o 
  -8  -5   3       10.85       11.07      0.79 o 
  -7  -5   3       21.07       20.93      0.91 o 
  -6  -5   3        0.03        0.75      0.50 o 
  -5  -5   3        9.22        7.89      0.62 o 
  -4  -5   3      161.97      182.09      6.58 o 
  -3  -5   3      105.33      102.71      5.06 o 
  -2  -5   3      101.00       98.06      4.72 o 
  -1  -5   3        4.27        3.67      0.37 o 
   0  -5   3       59.89       54.03      1.89 o 
   1  -5   3       75.42       79.40      5.33 o 
   2  -5   3        7.96        5.37      0.60 o 
   3  -5   3        9.12        8.47      0.60 o 
   4  -5   3       13.09       12.22      0.75 o 
   5  -5   3      172.63      184.67      4.60 o 
   6  -5   3        0.23        0.85      0.66 o 
   7  -5   3        4.38        5.11      0.75 o 
   8  -5   3       39.96       40.54      1.44 o 
   9  -5   3        0.05        0.80      0.86 o 
 -11  -4   3       17.63       18.24      1.16 o 
 -10  -4   3        7.30        7.74      0.97 o 
  -9  -4   3        8.89        8.48      0.85 o 
  -8  -4   3       22.06       23.61      1.17 o 
  -7  -4   3        0.30        0.18      0.64 o 
  -6  -4   3      109.35       83.58      4.16 o 
  -5  -4   3       92.33      113.43      5.09 o 
  -4  -4   3        2.65        3.66      0.48 o 
  -3  -4   3        9.42       10.14      0.61 o 
  -2  -4   3        6.58        8.24      0.46 o 
  -1  -4   3      275.32      289.04      5.63 o 
   0  -4   3       57.42       47.46      1.62 o 
   1  -4   3       32.97       37.42      3.28 o 
   2  -4   3       47.75       60.44      3.08 o 
   3  -4   3        1.52        2.58      0.48 o 
   4  -4   3       12.21       12.18      0.66 o 
   5  -4   3        0.37        0.08      0.56 o 
   6  -4   3        6.40        7.84      0.69 o 
   7  -4   3       10.22       10.57      0.82 o 
   8  -4   3        0.06        0.53      0.67 o 
   9  -4   3        2.44        2.20      0.82 o 
 -11  -3   3        5.76        6.50      0.91 o 
 -10  -3   3       29.76       35.21      1.42 o 
  -9  -3   3        6.89        9.51      0.85 o 
  -8  -3   3        9.02        9.25      0.70 o 
  -7  -3   3      346.42      352.13      7.47 o 
  -6  -3   3      734.04      689.10     11.95 o 
  -5  -3   3       75.78       66.69      3.21 o 
  -4  -3   3        2.60        3.26      0.44 o 
  -3  -3   3        0.32        0.21      0.32 o 
  -2  -3   3       92.23      134.97      5.15 o 
  -1  -3   3      536.85      585.73      8.08 o 
   0  -3   3        2.42        1.71      0.21 o 
   1  -3   3        7.70        5.54      0.27 o 
   2  -3   3        2.60        1.85      0.37 o 
   3  -3   3      725.11      767.90     13.65 o 
   4  -3   3       19.82       18.78      1.01 o 
   5  -3   3       30.94       29.27      1.50 o 
   6  -3   3       74.78       74.92      3.52 o 
   7  -3   3       24.27       25.04      1.36 o 
   8  -3   3       18.15       21.03      1.14 o 
   9  -3   3        2.35        3.24      0.76 o 
  10  -3   3        4.09        5.08      0.99 o 
 -11  -2   3        3.77        2.72      0.90 o 
 -10  -2   3        0.97        1.38      0.76 o 
  -9  -2   3        8.15        9.33      0.81 o 
  -8  -2   3       64.07       59.95      2.77 o 
  -7  -2   3      225.19      245.69      6.74 o 
  -6  -2   3      494.27      509.55     10.56 o 
  -5  -2   3      120.90      126.34      5.76 o 
  -4  -2   3      356.85      405.81      9.80 o 
  -3  -2   3       52.05       42.88      2.21 o 
  -2  -2   3      583.30      637.60     10.01 o 
  -1  -2   3        0.83        0.45      0.17 o 
   0  -2   3       40.81       37.10      1.77 o 
   1  -2   3     1098.39     1207.72     33.81 o 
   2  -2   3        2.70        5.26      0.37 o 
   3  -2   3       38.45       49.51      2.49 o 
   4  -2   3       58.55       68.68      3.33 o 
   5  -2   3       83.32       80.01      3.89 o 
   6  -2   3      211.14      214.67      6.29 o 
   7  -2   3      238.83      205.55      5.63 o 
   8  -2   3        3.18        2.54      0.67 o 
   9  -2   3       19.59       16.85      1.00 o 
  10  -2   3       57.13       61.93      1.71 o 
  11  -2   3        9.40        9.93      1.10 o 
 -11  -1   3        3.36        3.64      0.87 o 
 -10  -1   3        0.57        0.36      0.74 o 
  -9  -1   3        3.77        2.43      0.68 o 
  -8  -1   3       10.05       10.39      0.75 o 
  -7  -1   3       41.41       45.53      1.86 o 
  -6  -1   3       74.02       77.04      3.76 o 
  -5  -1   3      397.60      431.01     10.53 o 
  -4  -1   3       13.60       15.18      1.04 o 
  -3  -1   3      315.08      342.50      7.61 o 
  -2  -1   3      423.51      356.54      6.98 o 
  -1  -1   3      150.87      157.22      2.99 o 
   0  -1   3      574.12      560.75      6.35 o 
   1  -1   3     4510.46     3801.74    160.29 o 
   2  -1   3     1386.07     1713.41     15.58 o 
   3  -1   3        2.15        7.42      0.43 o 
   4  -1   3       88.39      122.82      5.59 o 
   5  -1   3      276.15      280.10      8.48 o 
   6  -1   3       16.08       15.05      0.90 o 
   7  -1   3       10.43        8.18      0.69 o 
   8  -1   3       13.35       12.36      0.82 o 
   9  -1   3        1.89        0.82      0.66 o 
  10  -1   3       13.73       15.24      0.97 o 
  11  -1   3       14.32       15.72      1.08 o 
 -11   0   3       32.32       32.95      1.45 o 
 -10   0   3        2.35        2.81      0.80 o 
  -9   0   3        5.03        5.82      0.75 o 
  -8   0   3       81.10       64.76      2.88 o 
  -7   0   3        8.04       11.31      0.70 o 
  -6   0   3       46.04       41.05      2.11 o 
  -5   0   3      580.06      572.60     11.99 o 
  -4   0   3      765.51      884.44     13.76 o 
  -3   0   3        9.02       11.87      0.53 o 
  -2   0   3      147.48      166.42      4.66 o 
  -1   0   3      680.48      633.22      7.85 o 
   0   0   3     5399.43     3854.13     18.51 o 
   1   0   3       13.61       14.18      0.47 o 
   2   0   3     1601.55     1904.93     15.03 o 
   3   0   3       17.16       12.61      0.60 o 
   4   0   3      109.43      127.37      5.22 o 
   5   0   3      128.26      134.09      5.93 o 
   6   0   3       38.54       38.36      1.72 o 
   7   0   3        4.26        2.73      0.57 o 
   8   0   3       17.25       14.56      0.96 o 
   9   0   3        6.45        6.68      0.76 o 
  10   0   3        0.04       -0.45      0.75 o 
  11   0   3        1.75        3.09      0.88 o 
 -11   1   3        5.17        7.10      0.99 o 
 -10   1   3        1.42        3.12      0.80 o 
  -9   1   3        9.89        8.16      0.78 o 
  -8   1   3        9.00        9.56      0.68 o 
  -7   1   3      177.13      148.49      5.17 o 
  -6   1   3        0.02        0.38      0.44 o 
  -5   1   3        5.32        3.05      0.44 o 
  -4   1   3      198.02      239.12      7.36 o 
  -3   1   3      280.45      237.61      6.35 o 
  -2   1   3       67.42       63.90      2.91 o 
  -1   1   3      567.65      524.17     34.80 o 
   0   1   3     1517.95     1397.91     91.38 o 
   2   1   3     1320.67     1487.17     13.03 o 
   3   1   3        0.42        0.45      0.25 o 
   4   1   3       22.65       16.20      0.88 o 
   5   1   3      322.65      328.58      8.53 o 
   6   1   3      139.89      157.68      6.38 o 
   7   1   3       26.55       29.02      1.15 o 
   8   1   3       12.56       10.98      0.78 o 
   9   1   3       16.77       14.16      0.85 o 
  10   1   3        2.20        2.28      0.69 o 
  11   1   3       20.09       20.19      1.16 o 
  12   1   3        4.98        7.00      0.98 o 
 -11   2   3       14.62       16.72      1.24 o 
 -10   2   3        4.62        5.69      0.93 o 
  -9   2   3        6.36        7.88      0.78 o 
  -8   2   3        4.52        3.75      0.67 o 
  -7   2   3        7.17        7.76      0.71 o 
  -6   2   3        9.91        8.93      0.62 o 
  -5   2   3       11.84       16.03      0.91 o 
  -4   2   3        2.65        2.58      0.41 o 
  -3   2   3        9.76       10.30      0.55 o 
  -2   2   3        5.66        2.54      0.27 o 
  -1   2   3      121.72      101.70     12.15 o 
   0   2   3     3813.39     3155.14    249.28 o 
   1   2   3     5399.14     4683.89     20.84 o 
   2   2   3      170.28      221.86      5.22 o 
   3   2   3       37.22       38.97      1.91 o 
   4   2   3      400.56      367.55      8.43 o 
   5   2   3        3.09        4.17      0.40 o 
   6   2   3      168.33      169.21      6.80 o 
   7   2   3       11.07       10.42      0.66 o 
   8   2   3      120.62      127.74      4.45 o 
   9   2   3       31.08       27.09      1.25 o 
  10   2   3        1.93        0.96      0.70 o 
  11   2   3        0.57        0.02      0.77 o 
  12   2   3        8.31        7.03      1.00 o 
 -10   3   3        3.87        3.99      0.90 o 
  -9   3   3        0.97        3.06      0.74 o 
  -8   3   3        6.83        6.95      0.79 o 
  -7   3   3       20.10       17.34      1.00 o 
  -6   3   3        0.65        0.79      0.52 o 
  -5   3   3        9.98       10.21      0.65 o 
  -4   3   3      185.04      197.16      7.43 o 
  -3   3   3      146.36      134.12      5.48 o 
  -2   3   3     1516.26     1501.24     15.97 o 
  -1   3   3      160.85      204.07     12.03 o 
   0   3   3        0.11        0.29      0.15 o 
   1   3   3      414.33      437.92     14.74 o 
   2   3   3      232.58      262.71      6.20 o 
   3   3   3      367.25      397.38      7.81 o 
   4   3   3     1054.32     1090.53     14.56 o 
   5   3   3      385.61      426.08      9.87 o 
   6   3   3       57.97       52.82      2.56 o 
   7   3   3       36.84       33.91      1.62 o 
   8   3   3       26.02       26.49      1.40 o 
   9   3   3        9.74        7.45      0.78 o 
  10   3   3        7.99        6.80      0.80 o 
  11   3   3        4.23        5.12      0.80 o 
  12   3   3        0.01       -0.43      0.83 o 
 -10   4   3        3.37        1.41      0.92 o 
  -9   4   3        8.58       10.06      0.92 o 
  -8   4   3       44.63       41.59      1.78 o 
  -7   4   3        5.45        4.94      0.70 o 
  -6   4   3        0.93        0.61      0.56 o 
  -5   4   3       72.46       55.06      2.93 o 
  -4   4   3     1773.79     1892.76     21.59 o 
  -3   4   3        3.11        4.71      0.45 o 
  -2   4   3       14.01       26.59      1.54 o 
  -1   4   3     1651.83     1679.55     82.44 o 
   0   4   3        2.89        2.74      0.22 o 
   1   4   3      311.18      327.11     17.30 o 
   2   4   3       66.19       81.90      3.82 o 
   3   4   3        1.42        7.94      0.42 o 
   4   4   3      352.68      400.70      9.50 o 
   5   4   3       92.42      116.99      5.36 o 
   6   4   3       28.87       36.73      2.08 o 
   7   4   3       46.31       34.07      1.75 o 
   8   4   3      149.01      154.14      4.88 o 
   9   4   3        0.73        0.07      0.64 o 
  10   4   3        0.55        0.81      0.66 o 
  11   4   3        5.07        4.44      0.83 o 
  12   4   3        8.82        9.34      1.02 o 
  -9   5   3        0.66        0.55      0.78 o 
  -8   5   3        2.05        3.39      0.76 o 
  -7   5   3        1.28        2.49      0.66 o 
  -6   5   3        0.34        1.51      0.57 o 
  -5   5   3      405.55      358.38      7.33 o 
  -4   5   3      188.33      184.07      6.38 o 
  -3   5   3       36.14       40.86      1.81 o 
  -2   5   3        1.64        0.89      0.39 o 
  -1   5   3        3.86        2.95      0.33 o 
   0   5   3      488.19      586.63     41.54 o 
   1   5   3      572.14      589.75     16.07 o 
   2   5   3       25.01       27.90      1.48 o 
   3   5   3      411.55      442.61      9.70 o 
   4   5   3      298.27      293.28      8.64 o 
   5   5   3       89.27      110.01      5.27 o 
   6   5   3       46.39       47.16      2.16 o 
   7   5   3        2.29        3.34      0.62 o 
   8   5   3      143.96      145.35      4.52 o 
   9   5   3       61.58       58.23      2.47 o 
  10   5   3        3.46        3.00      0.77 o 
  11   5   3        2.92        1.73      0.84 o 
  12   5   3        5.15        5.71      1.00 o 
  -9   6   3        5.05        4.92      0.96 o 
  -8   6   3        4.27        3.37      0.84 o 
  -7   6   3        8.65       11.75      0.89 o 
  -6   6   3        0.27        0.04      0.60 o 
  -5   6   3       23.53       21.78      0.95 o 
  -4   6   3       88.95       92.36      4.29 o 
  -3   6   3        7.97        9.10      0.64 o 
  -2   6   3      200.04      191.98      6.66 o 
  -1   6   3       23.43       17.65      0.98 o 
   0   6   3       49.19       65.75      8.37 o 
   1   6   3       53.11       54.02      4.44 o 
   2   6   3       24.14       32.53      1.67 o 
   3   6   3       41.95       42.40      2.47 o 
   4   6   3       37.38       30.72      1.48 o 
   5   6   3       10.84        9.54      0.61 o 
   6   6   3       51.95       47.97      2.30 o 
   7   6   3      120.25      143.20      5.03 o 
   8   6   3      128.58      130.24      4.00 o 
   9   6   3        2.31        2.51      0.69 o 
  10   6   3       14.01       15.32      0.97 o 
  11   6   3        1.46        1.43      0.83 o 
  12   6   3       10.31       11.91      1.10 o 
  -8   7   3        4.54        6.01      0.99 o 
  -7   7   3        5.10        7.24      0.91 o 
  -6   7   3       89.34       81.14      2.23 o 
  -5   7   3        0.75        2.72      0.66 o 
  -4   7   3       46.64       52.33      2.65 o 
  -3   7   3       14.02       13.75      0.75 o 
  -2   7   3       60.61       56.98      2.97 o 
  -1   7   3       18.59       19.19      0.85 o 
   0   7   3        4.19        4.01      1.07 o 
   1   7   3       12.47       16.97      0.51 o 
   2   7   3      133.59      110.86      5.04 o 
   3   7   3      134.64      110.77      5.11 o 
   4   7   3       29.19       29.09      1.21 o 
   5   7   3        9.77        9.95      0.63 o 
   6   7   3        0.07        1.08      0.46 o 
   7   7   3       15.82       18.73      0.95 o 
   8   7   3       30.22       30.64      1.60 o 
   9   7   3        5.73        6.31      0.76 o 
  10   7   3        9.18        7.40      0.87 o 
  11   7   3       31.76       32.06      1.34 o 
  -7   8   3        6.97        7.40      1.05 o 
  -6   8   3       43.02       46.62      1.43 o 
  -5   8   3       46.63       49.12      1.74 o 
  -4   8   3       15.89       16.40      0.97 o 
  -3   8   3       22.31       22.49      1.00 o 
  -2   8   3       68.33       56.25      2.65 o 
  -1   8   3       80.80       59.88      6.14 o 
   0   8   3      105.95       82.97      5.11 o 
   1   8   3       15.96       16.00      0.69 o 
   2   8   3       48.60       43.06      2.38 o 
   3   8   3        2.11        1.98      0.53 o 
   4   8   3      533.52      539.16      9.25 o 
   5   8   3        5.34        5.87      0.61 o 
   6   8   3       30.60       25.20      1.22 o 
   7   8   3       23.01       25.65      1.19 o 
   8   8   3       63.86       65.61      2.35 o 
   9   8   3       51.97       45.48      1.69 o 
  10   8   3        0.01        0.95      0.75 o 
  11   8   3        3.59        2.10      0.89 o 
  -6   9   3       16.35       15.06      1.15 o 
  -5   9   3        9.66       10.15      0.92 o 
  -4   9   3       12.20       15.82      1.06 o 
  -3   9   3        6.26        4.21      0.72 o 
  -2   9   3       42.62       40.04      1.99 o 
  -1   9   3       18.77       20.87      0.73 o 
   0   9   3       12.63        7.68      0.49 o 
   1   9   3       59.08       68.45      3.28 o 
   2   9   3       12.03        7.77      0.66 o 
   3   9   3      751.47      729.77      9.30 o 
   4   9   3       52.12       51.49      2.38 o 
   5   9   3        8.42        9.07      0.73 o 
   6   9   3        2.88        2.61      0.66 o 
   7   9   3      201.90      229.72      4.22 o 
   8   9   3       20.82       20.85      1.07 o 
   9   9   3       34.50       37.91      1.34 o 
  10   9   3       15.10       14.56      1.08 o 
  -4  10   3        0.02       -0.84      0.84 o 
  -3  10   3        2.75        2.66      0.76 o 
  -2  10   3       11.72       14.17      0.88 o 
  -1  10   3       15.68       13.76      0.64 o 
   0  10   3       12.46       10.02      0.53 o 
   1  10   3       82.59       69.83      3.93 o 
   2  10   3       22.67       19.79      0.91 o 
   3  10   3        0.73        0.33      0.63 o 
   4  10   3        1.12        0.51      0.62 o 
   5  10   3       15.08       16.17      0.89 o 
   6  10   3       27.85       28.20      1.35 o 
   7  10   3        0.93        0.61      0.84 o 
   8  10   3        0.00       -0.18      0.76 o 
   9  10   3       12.10       12.20      1.09 o 
  -3  11   3        8.81        8.38      0.99 o 
  -2  11   3        2.29        4.10      0.83 o 
  -1  11   3        6.99        8.96      0.60 o 
   0  11   3       43.14       43.53      2.82 o 
   1  11   3        0.66        1.11      0.47 o 
   2  11   3        2.72        3.12      0.69 o 
   3  11   3        3.97        4.61      0.74 o 
   4  11   3        0.10        0.05      0.63 o 
   5  11   3        2.50        2.74      0.67 o 
   6  11   3        1.37        0.93      0.74 o 
   7  11   3       21.62       27.63      1.32 o 
   8  11   3        3.49        3.35      0.85 o 
  -1  12   3       38.22       39.85      1.89 o 
   0  12   3        1.03        0.31      0.64 o 
   1  12   3       24.31       26.74      1.43 o 
   2  12   3       19.23       19.80      1.17 o 
   3  12   3        2.01        1.90      0.75 o 
   4  12   3        2.66        2.78      0.78 o 
   5  12   3        5.80        6.57      0.87 o 
   6  12   3        5.29        6.77      0.92 o 
  -3 -11   4        2.03        1.52      0.94 o 
  -2 -11   4       17.96       19.31      1.20 o 
  -6 -10   4        0.01        0.33      0.84 o 
  -5 -10   4       30.76       34.08      1.34 o 
  -4 -10   4        0.81        0.93      0.84 o 
  -3 -10   4        1.94        2.10      0.80 o 
  -2 -10   4       14.22       14.60      1.03 o 
  -1 -10   4        0.02       -0.38      0.55 o 
   0 -10   4       20.59       21.35      1.05 o 
   1 -10   4        6.87        5.28      0.64 o 
   2 -10   4        6.87        7.73      1.04 o 
  -8  -9   4        5.91        6.46      0.97 o 
  -7  -9   4       21.96       28.48      1.34 o 
  -6  -9   4       13.58       14.58      1.13 o 
  -5  -9   4        2.59        2.62      0.80 o 
  -4  -9   4        8.58        7.73      0.89 o 
  -3  -9   4       27.47       29.32      1.34 o 
  -2  -9   4       44.24       46.60      1.74 o 
  -1  -9   4       56.59       56.78      1.29 o 
   0  -9   4       13.46       14.15      1.04 o 
   1  -9   4       55.71       58.43      2.23 o 
   2  -9   4       22.32       25.81      1.20 o 
   3  -9   4        0.18        0.87      0.76 o 
   4  -9   4        3.87        4.64      1.03 o 
  -9  -8   4        6.26        4.74      0.92 o 
  -8  -8   4        4.50        3.52      0.84 o 
  -7  -8   4        1.84        3.02      0.81 o 
  -6  -8   4       21.11       22.12      1.23 o 
  -5  -8   4       11.58       10.89      0.87 o 
  -4  -8   4       39.47       38.14      1.96 o 
  -3  -8   4      146.18      143.34      3.40 o 
  -2  -8   4        0.77        0.67      0.65 o 
  -1  -8   4        9.88        9.27      0.54 o 
   0  -8   4        4.50        4.63      0.48 o 
   1  -8   4       25.50       24.69      0.87 o 
   2  -8   4       25.00       28.77      1.36 o 
   3  -8   4       15.32       16.95      1.04 o 
   4  -8   4       19.19       25.68      1.26 o 
   5  -8   4       24.86       29.46      1.32 o 
 -10  -7   4        1.29        1.51      0.93 o 
  -9  -7   4        0.36        1.25      0.82 o 
  -8  -7   4        2.51        3.13      0.75 o 
  -7  -7   4       16.39       12.57      1.00 o 
  -6  -7   4       31.06       27.29      1.26 o 
  -5  -7   4       21.29       20.05      1.10 o 
  -4  -7   4       49.92       55.58      2.59 o 
  -3  -7   4      149.02      148.19      4.28 o 
  -2  -7   4      432.40      422.66      7.18 o 
  -1  -7   4        0.19        0.14      0.44 o 
   0  -7   4      110.50      107.38      2.56 o 
   1  -7   4        0.50       -0.34      0.42 o 
   2  -7   4        9.89       10.21      0.80 o 
   3  -7   4        7.92        8.16      0.77 o 
   4  -7   4        2.72        2.37      0.72 o 
   5  -7   4        0.67        0.15      0.75 o 
   6  -7   4        3.09        1.94      0.80 o 
   7  -7   4        0.50        0.31      0.86 o 
 -10  -6   4        0.02        0.00      0.83 o 
  -9  -6   4        1.70        0.38      0.80 o 
  -8  -6   4        1.11        1.98      0.70 o 
  -7  -6   4       17.02       19.19      0.96 o 
  -6  -6   4       19.17       16.37      1.00 o 
  -5  -6   4       16.78       13.10      0.74 o 
  -4  -6   4      128.18      127.14      4.59 o 
  -3  -6   4       80.05       76.33      3.65 o 
  -2  -6   4      100.43       99.29      4.27 o 
  -1  -6   4       77.58       70.17      2.57 o 
   0  -6   4       52.84       52.05      1.97 o 
   1  -6   4      190.36      178.63      9.23 o 
   2  -6   4       20.47       17.68      0.90 o 
   3  -6   4       83.63       75.71      3.20 o 
   4  -6   4       23.32       22.57      0.96 o 
   5  -6   4        0.46        0.37      0.72 o 
   6  -6   4        0.75        0.66      0.70 o 
   7  -6   4        1.56        1.63      0.84 o 
   8  -6   4        1.45        1.12      0.85 o 
 -10  -5   4       22.41       24.09      1.24 o 
  -9  -5   4        0.78        1.30      0.76 o 
  -8  -5   4        0.04        0.15      0.61 o 
  -7  -5   4       16.80       22.04      0.98 o 
  -6  -5   4        1.30        0.24      0.57 o 
  -5  -5   4       56.21       47.86      2.68 o 
  -4  -5   4        7.18        3.24      0.54 o 
  -3  -5   4       14.13       14.13      0.84 o 
  -2  -5   4       11.12        8.51      0.67 o 
  -1  -5   4        9.40       12.86      0.53 o 
   0  -5   4      383.89      355.11      6.18 o 
   1  -5   4       80.26       67.41      2.19 o 
   2  -5   4       19.54       24.39      1.17 o 
   3  -5   4      101.32       93.35      3.89 o 
   4  -5   4        1.38       -0.07      0.60 o 
   5  -5   4        2.21        3.48      0.67 o 
   6  -5   4       41.68       39.48      1.88 o 
   7  -5   4       43.30       43.90      1.59 o 
   8  -5   4        5.95        7.31      0.95 o 
   9  -5   4        4.92        4.66      0.89 o 
 -11  -4   4        1.00        1.34      0.88 o 
 -10  -4   4       34.16       36.56      1.39 o 
  -9  -4   4        4.31        3.70      0.75 o 
  -8  -4   4       26.47       29.32      1.63 o 
  -7  -4   4        0.22       -0.04      0.59 o 
  -6  -4   4       19.54       18.59      0.80 o 
  -5  -4   4        1.84        1.75      0.50 o 
  -4  -4   4       12.01        8.76      0.57 o 
  -3  -4   4       76.72       73.98      3.64 o 
  -2  -4   4       84.67       89.34      3.78 o 
  -1  -4   4        0.19       -0.26      0.26 o 
   0  -4   4       59.55       58.20      1.94 o 
   1  -4   4      201.40      193.90     12.24 o 
   2  -4   4       17.48       16.95      0.87 o 
   3  -4   4       28.32       29.06      1.62 o 
   4  -4   4        0.79        0.41      0.53 o 
   5  -4   4       45.19       47.81      2.24 o 
   6  -4   4        8.21       10.30      0.74 o 
   7  -4   4       13.86       13.97      0.94 o 
   8  -4   4       37.86       42.58      1.54 o 
   9  -4   4        0.24        1.46      0.74 o 
 -11  -3   4        0.05       -0.48      0.82 o 
 -10  -3   4       10.59       12.65      1.01 o 
  -9  -3   4        4.28        4.67      0.79 o 
  -8  -3   4       26.61       27.01      1.40 o 
  -7  -3   4        0.14        0.45      0.64 o 
  -6  -3   4       14.80       15.19      0.81 o 
  -5  -3   4       17.20       18.62      0.74 o 
  -4  -3   4        7.52        6.86      0.55 o 
  -3  -3   4       36.71       28.26      1.61 o 
  -2  -3   4      194.40      199.74      6.79 o 
  -1  -3   4      205.28      233.21      7.73 o 
   0  -3   4       13.23       11.86      0.44 o 
   1  -3   4      415.04      431.73      6.92 o 
   2  -3   4       15.02       24.07      1.24 o 
   3  -3   4        5.67        8.32      0.52 o 
   4  -3   4       24.44       30.24      1.43 o 
   5  -3   4       87.70       81.71      3.61 o 
   6  -3   4        4.18        5.27      0.62 o 
   7  -3   4       52.39       49.52      2.32 o 
   8  -3   4        8.39        7.09      0.82 o 
   9  -3   4       16.38       15.92      1.04 o 
  10  -3   4        4.92        4.54      0.92 o 
 -11  -2   4        9.98       12.12      1.03 o 
 -10  -2   4        4.81        7.18      0.89 o 
  -9  -2   4        1.62        1.72      0.74 o 
  -8  -2   4       75.74       77.81      2.86 o 
  -7  -2   4      113.74      113.19      4.49 o 
  -6  -2   4       90.98       77.80      4.08 o 
  -5  -2   4      681.18      648.08     12.21 o 
  -4  -2   4       47.51       45.27      2.27 o 
  -3  -2   4       47.89       51.75      2.64 o 
  -2  -2   4       82.21       70.62      3.64 o 
  -1  -2   4     1299.79     1300.61     50.88 o 
   0  -2   4       16.48       34.76      2.02 o 
   1  -2   4        1.06        0.49      0.21 o 
   2  -2   4       93.88      105.07      4.97 o 
   3  -2   4      279.86      335.88      9.04 o 
   4  -2   4      174.53      163.66      6.75 o 
   5  -2   4       62.12       69.37      3.67 o 
   6  -2   4       28.05       27.38      1.11 o 
   7  -2   4       83.15       70.92      3.20 o 
   8  -2   4       11.14       12.86      0.87 o 
   9  -2   4       36.13       29.62      1.46 o 
  10  -2   4        3.12        2.57      0.85 o 
 -11  -1   4        5.56        6.95      0.94 o 
 -10  -1   4       14.22       11.62      1.00 o 
  -9  -1   4        2.14        2.10      0.68 o 
  -8  -1   4       29.89       27.68      1.34 o 
  -7  -1   4      173.61      185.58      5.57 o 
  -6  -1   4       13.86        8.77      0.67 o 
  -5  -1   4       15.49       16.88      0.99 o 
  -4  -1   4       53.76       44.65      2.62 o 
  -3  -1   4       67.75       72.28      3.28 o 
  -2  -1   4      250.75      269.37      6.78 o 
  -1  -1   4      195.63      181.36      3.71 o 
   0  -1   4      714.68      741.15      7.42 o 
   1  -1   4      785.98      799.85     38.26 o 
   2  -1   4     1517.39     1688.69     17.21 o 
   3  -1   4       76.36       78.51      3.77 o 
   4  -1   4       93.86       92.79      4.86 o 
   5  -1   4       35.00       36.04      1.82 o 
   6  -1   4       27.82       25.88      1.27 o 
   7  -1   4      270.73      271.51      6.48 o 
   8  -1   4      199.94      196.01      4.42 o 
   9  -1   4        7.27        6.34      0.80 o 
  10  -1   4        1.62        1.98      0.77 o 
  11  -1   4        8.61        8.14      1.04 o 
 -11   0   4        0.17        1.14      0.88 o 
 -10   0   4        7.83        5.15      0.90 o 
  -9   0   4       16.24       14.42      0.91 o 
  -8   0   4       13.15       13.67      0.80 o 
  -7   0   4        0.43        0.79      0.57 o 
  -6   0   4      115.72      110.49      5.01 o 
  -5   0   4      158.93      169.52      6.59 o 
  -4   0   4       54.88       74.28      3.39 o 
  -3   0   4      139.37      177.81      5.90 o 
  -2   0   4      476.23      463.77      8.69 o 
  -1   0   4      306.27      272.44      4.35 o 
   0   0   4       41.18       57.30      1.93 o 
   1   0   4      623.52      544.90     47.89 o 
   2   0   4        6.72        1.53      0.30 o 
   3   0   4        0.01       -0.29      0.29 o 
   4   0   4      239.82      210.94      7.19 o 
   5   0   4       35.20       40.16      2.29 o 
   6   0   4       13.89       14.02      0.72 o 
   7   0   4       24.59       17.59      0.90 o 
   8   0   4        8.97       10.39      0.77 o 
   9   0   4       23.89       22.09      1.01 o 
  10   0   4       11.97       13.34      0.98 o 
  11   0   4        0.04        0.30      0.78 o 
 -11   1   4       22.56       27.46      1.34 o 
 -10   1   4       13.93       16.42      1.09 o 
  -9   1   4        7.59        7.14      0.82 o 
  -8   1   4       40.02       35.05      1.77 o 
  -7   1   4        0.89        1.71      0.59 o 
  -6   1   4        0.40       -0.42      0.49 o 
  -5   1   4        0.01        1.19      0.41 o 
  -4   1   4       22.50       12.67      0.76 o 
  -3   1   4      269.95      229.45      6.81 o 
  -2   1   4      702.41      718.31     10.69 o 
  -1   1   4      191.77      162.90     16.74 o 
   0   1   4      385.02      396.14     22.33 o 
   1   1   4        3.00        2.53      0.20 o 
   2   1   4       31.25       28.89      1.48 o 
   3   1   4       60.61       61.22      3.12 o 
   4   1   4       57.79       50.21      2.16 o 
   5   1   4       10.48       10.38      0.55 o 
   6   1   4        8.52        8.20      0.54 o 
   7   1   4        5.17        3.59      0.59 o 
   8   1   4       70.53       68.17      3.26 o 
   9   1   4       31.07       33.89      1.58 o 
  10   1   4        8.63        9.52      0.89 o 
  11   1   4        5.85        5.99      0.94 o 
 -10   2   4        9.34       10.26      0.98 o 
  -9   2   4        1.65        1.77      0.71 o 
  -8   2   4        1.97        2.20      0.68 o 
  -7   2   4        0.03        0.00      0.59 o 
  -6   2   4       28.73       26.64      1.35 o 
  -5   2   4        0.40        0.41      0.44 o 
  -4   2   4      302.82      342.10      9.67 o 
  -3   2   4      982.84      946.65     14.25 o 
  -2   2   4      481.53      523.06      9.46 o 
  -1   2   4       83.95       72.17      5.55 o 
   0   2   4       11.95       13.66      0.92 o 
   1   2   4      920.57     1006.69     49.75 o 
   2   2   4     1702.84     2164.91     17.68 o 
   3   2   4      656.36      696.24     10.53 o 
   4   2   4       89.38      101.32      4.79 o 
   5   2   4       14.24       19.21      0.79 o 
   6   2   4      131.85      143.96      6.21 o 
   7   2   4       11.53       10.83      0.67 o 
   8   2   4        0.08        0.17      0.60 o 
   9   2   4       25.38       25.73      1.17 o 
  10   2   4        3.60        3.76      0.76 o 
  11   2   4       51.47       52.33      1.59 o 
  12   2   4        3.49        2.80      0.93 o 
 -10   3   4       10.15       10.87      1.05 o 
  -9   3   4       10.64       10.95      0.91 o 
  -8   3   4        0.04        0.27      0.65 o 
  -7   3   4        9.41        9.90      0.80 o 
  -6   3   4       76.92       76.62      3.59 o 
  -5   3   4       35.52       32.18      1.38 o 
  -4   3   4      107.09      114.13      5.63 o 
  -3   3   4     1172.85     1115.40     16.12 o 
  -2   3   4       30.95       26.05      1.46 o 
  -1   3   4       49.06       45.67      4.26 o 
   0   3   4        0.68        0.33      0.24 o 
   1   3   4       83.59      108.89      6.67 o 
   2   3   4       18.39       21.28      1.01 o 
   3   3   4     1787.66     1941.16     18.13 o 
   4   3   4      262.18      280.63      7.69 o 
   5   3   4      340.99      352.92      9.41 o 
   6   3   4      578.52      556.56     11.51 o 
   7   3   4        5.63        5.94      0.53 o 
   8   3   4       12.83       15.51      0.86 o 
   9   3   4       53.91       51.12      2.30 o 
  10   3   4        3.56        3.06      0.74 o 
  11   3   4        0.01        0.68      0.79 o 
  12   3   4       17.65       15.66      1.15 o 
 -10   4   4        0.98        1.70      0.86 o 
  -9   4   4        2.83        3.12      0.78 o 
  -8   4   4        0.03        0.54      0.68 o 
  -7   4   4        5.08        6.99      0.72 o 
  -6   4   4       16.75       17.39      0.82 o 
  -5   4   4       66.91       58.64      3.21 o 
  -4   4   4       36.63       33.28      1.55 o 
  -3   4   4      242.07      264.30      8.28 o 
  -2   4   4       50.36       50.70      2.59 o 
  -1   4   4       50.89       42.80      4.96 o 
   0   4   4      438.41      416.49     25.07 o 
   1   4   4       20.28       11.87      0.51 o 
   2   4   4       24.57       34.31      1.61 o 
   3   4   4      544.20      654.40     11.08 o 
   4   4   4      108.43      126.05      5.66 o 
   5   4   4      387.85      414.19     10.36 o 
   6   4   4      149.79      146.76      5.89 o 
   7   4   4        0.03       -0.38      0.48 o 
   8   4   4        0.00        0.37      0.59 o 
   9   4   4        0.19        0.31      0.62 o 
  10   4   4       38.26       34.49      1.68 o 
  11   4   4        0.27       -0.45      0.80 o 
  12   4   4        7.88        8.34      0.99 o 
  -9   5   4       10.53       12.96      1.04 o 
  -8   5   4       27.70       34.47      1.40 o 
  -7   5   4        2.26        2.24      0.72 o 
  -6   5   4        1.84        1.52      0.62 o 
  -5   5   4       21.71       18.40      1.15 o 
  -4   5   4      171.54      181.11      6.19 o 
  -3   5   4      105.66      105.96      5.27 o 
  -2   5   4        5.63        2.64      0.42 o 
  -1   5   4       14.58        8.87      0.51 o 
   0   5   4      125.73      140.26      6.85 o 
   1   5   4       68.10       63.55      4.54 o 
   2   5   4       14.26       13.93      0.49 o 
   3   5   4       43.84       44.61      2.45 o 
   4   5   4       23.04       19.91      1.18 o 
   5   5   4        1.80        1.68      0.42 o 
   6   5   4       59.54       58.57      3.14 o 
   7   5   4        0.03        0.10      0.55 o 
   8   5   4        2.12        1.63      0.63 o 
   9   5   4        6.06        7.19      0.79 o 
  10   5   4        0.69       -0.62      0.73 o 
  11   5   4        0.02        0.28      0.76 o 
  12   5   4        8.21       10.51      1.08 o 
  -9   6   4        0.07        0.36      0.84 o 
  -8   6   4       37.38       37.29      1.34 o 
  -7   6   4        0.02        0.64      0.67 o 
  -6   6   4        1.52        0.83      0.66 o 
  -5   6   4        2.45        0.88      0.59 o 
  -4   6   4      140.23      161.00      5.12 o 
  -3   6   4      479.71      455.18      9.17 o 
  -2   6   4       11.26       15.56      0.84 o 
  -1   6   4      154.18      167.87      5.57 o 
   0   6   4        1.63        0.73      0.25 o 
   1   6   4       17.63       20.95      1.34 o 
   2   6   4       43.20       62.10      3.08 o 
   3   6   4       16.99       16.88      0.81 o 
   4   6   4      343.89      334.36      9.19 o 
   5   6   4       71.73       83.70      4.22 o 
   6   6   4       90.17       85.71      4.25 o 
   7   6   4       70.76       67.53      3.43 o 
   8   6   4        2.16        2.32      0.67 o 
   9   6   4       79.50       83.68      2.70 o 
  10   6   4        4.52        4.17      0.80 o 
  11   6   4       15.65       15.78      1.06 o 
  12   6   4        0.59       -0.90      0.90 o 
  -8   7   4        3.02        5.16      0.89 o 
  -7   7   4        0.45        0.11      0.79 o 
  -6   7   4        0.03       -0.70      0.70 o 
  -5   7   4        0.67        1.38      0.63 o 
  -4   7   4        5.47        7.71      0.71 o 
  -3   7   4        6.43        7.98      0.69 o 
  -2   7   4        0.71       -0.11      0.48 o 
  -1   7   4        4.09        5.02      1.03 o 
   0   7   4       89.60       79.65      5.17 o 
   1   7   4        5.63        5.33      0.48 o 
   2   7   4       10.63       15.60      0.87 o 
   3   7   4       19.57       22.38      1.28 o 
   4   7   4      374.55      361.46      8.60 o 
   5   7   4       80.11       79.36      3.77 o 
   6   7   4       69.68       73.71      3.59 o 
   7   7   4       70.60       83.12      3.35 o 
   8   7   4       28.16       31.54      1.47 o 
   9   7   4        2.07        1.59      0.73 o 
  10   7   4       35.38       32.51      1.37 o 
  11   7   4       10.23       11.29      1.00 o 
  -7   8   4        0.03       -0.62      0.86 o 
  -6   8   4        7.92        9.70      0.95 o 
  -5   8   4        1.49        2.78      0.68 o 
  -4   8   4       14.10       15.02      0.93 o 
  -3   8   4        0.01        0.59      0.58 o 
  -2   8   4       73.59       56.37      2.65 o 
  -1   8   4       23.55       16.05      1.41 o 
   0   8   4       26.45       19.67      1.23 o 
   1   8   4      283.67      226.78      8.48 o 
   2   8   4      135.32      128.71      4.89 o 
   3   8   4       23.32       22.80      0.93 o 
   4   8   4        1.96        4.05      0.59 o 
   5   8   4        9.14       10.99      0.71 o 
   6   8   4       46.55       43.35      2.33 o 
   7   8   4      216.87      228.38      4.87 o 
   8   8   4       64.68       63.93      2.36 o 
   9   8   4        3.62        2.91      0.73 o 
  10   8   4       12.30       10.83      0.96 o 
  11   8   4        0.26        0.94      0.81 o 
  -6   9   4        1.77        2.56      0.87 o 
  -5   9   4       29.72       33.57      1.29 o 
  -4   9   4        0.17        1.35      0.75 o 
  -3   9   4        7.64        7.45      0.80 o 
  -2   9   4       13.59       11.40      0.84 o 
  -1   9   4       17.02       12.54      1.73 o 
   0   9   4      373.17      344.87     25.23 o 
   1   9   4       20.12       17.14      0.57 o 
   2   9   4       44.22       34.62      1.78 o 
   3   9   4      112.51      108.56      3.83 o 
   4   9   4        1.73        0.99      0.65 o 
   5   9   4       64.26       66.34      2.82 o 
   6   9   4       52.87       52.51      2.30 o 
   7   9   4       67.96       80.61      2.73 o 
   8   9   4       93.59       90.88      2.34 o 
   9   9   4        9.91       10.44      0.89 o 
  10   9   4        0.28        0.44      0.78 o 
  -4  10   4       23.29       26.20      1.34 o 
  -3  10   4        4.21        4.30      0.82 o 
  -2  10   4       39.94       38.09      1.57 o 
  -1  10   4        1.11        1.13      0.46 o 
   0  10   4       62.96       56.06      9.04 o 
   1  10   4        0.37        0.27      0.44 o 
   2  10   4       21.05       21.67      1.04 o 
   3  10   4      141.23      139.84      3.50 o 
   4  10   4        3.20        1.76      0.70 o 
   5  10   4       58.08       53.34      2.15 o 
   6  10   4        1.75        1.93      0.74 o 
   7  10   4       18.87       23.20      1.26 o 
   8  10   4       31.56       29.22      1.29 o 
   9  10   4        5.76        7.02      0.95 o 
  -3  11   4        0.02        0.40      0.77 o 
  -2  11   4        1.20        1.33      0.84 o 
  -1  11   4       33.77       33.10      0.90 o 
   0  11   4        6.76        6.47      0.99 o 
   1  11   4        8.32       10.48      0.95 o 
   2  11   4        8.85        9.08      0.83 o 
   3  11   4       13.84       13.67      0.92 o 
   4  11   4       16.14       15.66      0.93 o 
   5  11   4        7.78       10.46      0.89 o 
   6  11   4        9.00       10.09      0.89 o 
   7  11   4        4.45        3.18      0.90 o 
   8  11   4       19.64       18.97      1.19 o 
  -1  12   4        2.65        2.59      0.62 o 
   0  12   4        1.98        1.69      0.56 o 
   1  12   4        9.43        9.21      0.66 o 
   2  12   4        0.51        0.33      0.71 o 
   3  12   4        1.16        1.51      0.74 o 
   4  12   4        0.01        0.49      0.75 o 
   5  12   4        1.23        0.03      0.77 o 
   6  12   4        0.97        1.27      0.80 o 
  -5 -10   5        2.46        3.28      0.89 o 
  -4 -10   5        5.72        6.60      0.97 o 
  -3 -10   5        0.87        2.46      0.83 o 
  -2 -10   5        3.86        5.33      0.87 o 
  -1 -10   5       27.52       30.26      1.28 o 
   0 -10   5        1.42        1.21      0.56 o 
   1 -10   5        1.02        1.46      0.66 o 
  -7  -9   5        5.90        9.99      1.12 o 
  -6  -9   5        6.83        7.77      0.97 o 
  -5  -9   5       33.27       32.86      1.32 o 
  -4  -9   5        1.32        2.15      0.81 o 
  -3  -9   5       21.42       20.46      1.13 o 
  -2  -9   5       10.83       11.13      0.92 o 
  -1  -9   5        1.16        1.26      0.52 o 
   0  -9   5        0.01       -0.52      0.52 o 
   1  -9   5        1.06        1.97      0.70 o 
   2  -9   5        0.32        0.17      0.82 o 
   3  -9   5        1.46        0.92      0.91 o 
  -8  -8   5        1.47        0.72      0.82 o 
  -7  -8   5        0.63        1.17      0.82 o 
  -6  -8   5        3.34        3.30      0.81 o 
  -5  -8   5       69.78       64.92      1.89 o 
  -4  -8   5       51.81       53.63      1.94 o 
  -3  -8   5       23.92       24.91      1.13 o 
  -2  -8   5        5.14        5.98      0.82 o 
  -1  -8   5       20.69       22.21      0.79 o 
   0  -8   5        0.11        0.52      0.46 o 
   1  -8   5       65.95       65.26      1.42 o 
   2  -8   5        7.00        8.91      0.82 o 
   3  -8   5       18.13       18.35      1.03 o 
   4  -8   5        9.02       12.29      1.09 o 
   5  -8   5       10.06        8.72      1.06 o 
  -9  -7   5        2.39        5.06      0.89 o 
  -8  -7   5       20.73       21.52      1.14 o 
  -7  -7   5        1.94        1.20      0.80 o 
  -6  -7   5        2.08        1.54      0.75 o 
  -5  -7   5       32.92       35.86      1.67 o 
  -4  -7   5      161.09      160.31      3.73 o 
  -3  -7   5       39.46       35.26      1.91 o 
  -2  -7   5        1.26        1.72      0.66 o 
  -1  -7   5       26.96       24.76      0.97 o 
   0  -7   5        7.06        6.48      0.50 o 
   1  -7   5       50.94       46.07      2.31 o 
   2  -7   5       15.48       16.88      0.99 o 
   3  -7   5        0.02        0.92      0.63 o 
   4  -7   5        2.92        2.37      0.86 o 
   5  -7   5        0.93       -0.21      0.79 o 
   6  -7   5       15.61       18.12      1.12 o 
 -10  -6   5        2.11        2.00      0.90 o 
  -9  -6   5        0.85       -0.14      0.84 o 
  -8  -6   5        1.49        1.72      0.73 o 
  -7  -6   5       11.43       12.68      0.89 o 
  -6  -6   5        6.27        6.75      0.75 o 
  -5  -6   5        0.07        1.47      0.59 o 
  -4  -6   5        0.66        0.09      0.65 o 
  -3  -6   5      127.42      121.07      4.11 o 
  -2  -6   5        7.91        5.87      0.64 o 
  -1  -6   5       22.48       20.58      0.77 o 
   0  -6   5       84.03       80.84      2.45 o 
   1  -6   5       11.04        9.40      0.74 o 
   2  -6   5       15.65       16.47      0.83 o 
   3  -6   5       19.06       17.54      0.89 o 
   4  -6   5       21.41       18.00      0.96 o 
   5  -6   5       11.14        9.83      0.88 o 
   6  -6   5        1.66        3.26      0.71 o 
   7  -6   5        1.43        1.21      0.80 o 
 -10  -5   5        0.44       -0.94      0.94 o 
  -9  -5   5        5.82        6.37      0.94 o 
  -8  -5   5        0.39        1.53      0.64 o 
  -7  -5   5        2.36        3.14      0.70 o 
  -6  -5   5        3.99        5.08      0.71 o 
  -5  -5   5        1.73        3.39      0.58 o 
  -4  -5   5       34.64       31.81      1.51 o 
  -3  -5   5       15.12       13.34      0.74 o 
  -2  -5   5       22.81       24.38      1.12 o 
  -1  -5   5        0.70        0.13      0.35 o 
   0  -5   5        0.01        0.68      0.36 o 
   1  -5   5        2.15        1.84      0.57 o 
   2  -5   5       15.19       14.66      0.75 o 
   3  -5   5       32.25       31.41      1.39 o 
   4  -5   5       46.79       43.59      2.25 o 
   5  -5   5        3.65        3.96      0.73 o 
   6  -5   5       31.66       35.62      1.61 o 
   7  -5   5        0.81        1.43      0.68 o 
   8  -5   5        4.91        6.42      0.94 o 
 -10  -4   5       10.34        9.23      1.07 o 
  -9  -4   5        0.78       -0.53      0.75 o 
  -8  -4   5        7.64        6.01      0.77 o 
  -7  -4   5       10.09       10.10      0.82 o 
  -6  -4   5       20.69       18.82      1.03 o 
  -5  -4   5       12.70       12.31      0.70 o 
  -4  -4   5        6.86        6.72      0.60 o 
  -3  -4   5       86.23       72.99      3.62 o 
  -2  -4   5        0.80        0.96      0.48 o 
  -1  -4   5       46.22       40.82      1.51 o 
   0  -4   5       47.04       42.25      1.41 o 
   1  -4   5       10.27        7.72      0.38 o 
   2  -4   5        1.03        0.70      0.51 o 
   3  -4   5       59.65       56.70      2.88 o 
   4  -4   5        3.10        1.98      0.59 o 
   5  -4   5       13.78        8.73      0.72 o 
   6  -4   5        1.56        0.17      0.64 o 
   7  -4   5       27.70       21.28      1.20 o 
   8  -4   5        0.86        1.78      0.76 o 
   9  -4   5        2.29        3.37      0.82 o 
 -11  -3   5        0.30        1.13      0.83 o 
 -10  -3   5        2.39        1.58      0.79 o 
  -9  -3   5        6.87        5.92      0.82 o 
  -8  -3   5        1.06       -0.59      0.67 o 
  -7  -3   5        1.52        2.11      0.67 o 
  -6  -3   5       12.69       10.69      0.78 o 
  -5  -3   5       47.30       41.94      2.27 o 
  -4  -3   5       89.31      104.54      4.79 o 
  -3  -3   5      250.50      232.08      7.78 o 
  -2  -3   5      494.97      521.57     11.56 o 
  -1  -3   5      669.96      695.24     13.15 o 
   0  -3   5      304.91      321.89      6.38 o 
   1  -3   5        4.10        3.06      0.31 o 
   2  -3   5        5.76        9.58      0.58 o 
   3  -3   5        3.28        4.31      0.49 o 
   4  -3   5       47.95       41.18      2.01 o 
   5  -3   5       50.39       43.31      2.44 o 
   6  -3   5      157.32      142.25      4.09 o 
   7  -3   5        6.53        6.85      0.80 o 
   8  -3   5       29.77       27.71      1.34 o 
   9  -3   5        2.26        3.14      0.77 o 
  10  -3   5        0.70        0.82      0.91 o 
 -11  -2   5        0.00        0.79      0.81 o 
 -10  -2   5        5.73        5.55      0.94 o 
  -9  -2   5       57.90       55.43      1.93 o 
  -8  -2   5        6.26        7.35      0.75 o 
  -7  -2   5        2.17        2.28      0.67 o 
  -6  -2   5       25.92       26.55      1.16 o 
  -5  -2   5       26.25       24.49      1.15 o 
  -4  -2   5      116.37      112.38      5.31 o 
  -3  -2   5      361.62      374.06     10.00 o 
  -2  -2   5       13.07        9.79      0.50 o 
  -1  -2   5       14.23       18.48      0.57 o 
   0  -2   5      373.92      379.35      6.57 o 
   1  -2   5       66.15       49.12      2.09 o 
   2  -2   5        0.35       -0.06      0.37 o 
   3  -2   5       66.15       90.87      4.78 o 
   4  -2   5        0.16       -0.07      0.43 o 
   5  -2   5       16.54       14.47      0.75 o 
   6  -2   5       62.51       52.81      2.73 o 
   7  -2   5      144.92      132.33      3.88 o 
   8  -2   5       43.75       40.59      1.91 o 
   9  -2   5        5.38        5.87      0.82 o 
  10  -2   5        0.34        1.49      0.82 o 
 -11  -1   5        3.81        4.54      0.89 o 
 -10  -1   5        1.01        1.86      0.79 o 
  -9  -1   5        1.71        0.78      0.73 o 
  -8  -1   5       44.44       50.90      2.21 o 
  -7  -1   5        0.04        0.06      0.66 o 
  -6  -1   5        5.64        5.02      0.61 o 
  -5  -1   5       61.86       67.73      3.30 o 
  -4  -1   5        0.80        0.44      0.40 o 
  -3  -1   5        2.49        2.48      0.39 o 
  -2  -1   5       37.59       34.26      1.71 o 
  -1  -1   5      496.07      514.00      8.61 o 
   0  -1   5      114.42      121.26      3.35 o 
   1  -1   5      247.79      246.78      6.68 o 
   2  -1   5        0.37        1.14      0.37 o 
   3  -1   5      108.21      109.53      5.24 o 
   4  -1   5        2.38        2.53      0.43 o 
   5  -1   5        9.61       14.76      0.82 o 
   6  -1   5        7.94       10.88      0.69 o 
   7  -1   5        0.29        0.25      0.61 o 
   8  -1   5        2.79        3.55      0.76 o 
   9  -1   5        0.24       -0.70      0.71 o 
  10  -1   5        0.07        0.55      0.80 o 
  11  -1   5        0.16        1.23      0.82 o 
 -11   0   5       32.35       32.86      1.41 o 
 -10   0   5        6.20        6.04      0.93 o 
  -9   0   5        0.01       -0.14      0.71 o 
  -8   0   5       17.87       17.40      0.87 o 
  -7   0   5        4.70        2.34      0.67 o 
  -6   0   5      183.46      167.62      5.88 o 
  -5   0   5       11.21        8.81      0.58 o 
  -4   0   5       36.70       39.94      1.93 o 
  -3   0   5       59.31       68.25      3.72 o 
  -2   0   5      279.94      273.81      7.29 o 
  -1   0   5       29.91       36.67      1.35 o 
   0   0   5       10.72       10.16      0.32 o 
   1   0   5       81.42      109.10      7.75 o 
   2   0   5      373.87      433.39      8.93 o 
   3   0   5      617.83      702.80     12.09 o 
   4   0   5      204.02      204.31      7.20 o 
   5   0   5        5.51        9.05      0.54 o 
   6   0   5       19.49       21.53      1.01 o 
   7   0   5       64.97       62.39      2.64 o 
   8   0   5        1.62        1.61      0.65 o 
   9   0   5       53.91       47.07      1.93 o 
  10   0   5        1.17        0.71      0.81 o 
  11   0   5        8.55        6.68      1.03 o 
 -10   1   5        5.38        5.10      0.96 o 
  -9   1   5        1.02       -0.07      0.74 o 
  -8   1   5       10.74        8.50      0.79 o 
  -7   1   5       41.35       29.66      1.72 o 
  -6   1   5        4.42        4.64      0.58 o 
  -5   1   5       94.60       76.62      4.17 o 
  -4   1   5       20.48       24.01      1.28 o 
  -3   1   5        0.03        0.09      0.32 o 
  -2   1   5       66.15       67.75      3.46 o 
  -1   1   5      265.74      243.21     20.49 o 
   0   1   5        0.90        2.05      0.35 o 
   1   1   5     1144.71     1238.09     60.42 o 
   2   1   5      246.71      298.98      7.24 o 
   3   1   5        0.93        0.96      0.31 o 
   4   1   5       15.25       10.52      0.81 o 
   5   1   5        0.73        0.72      0.41 o 
   6   1   5        1.67        2.12      0.48 o 
   7   1   5       19.97       16.94      0.82 o 
   8   1   5       67.45       66.96      3.14 o 
   9   1   5       16.37       21.50      0.99 o 
  10   1   5        1.86        0.70      0.74 o 
  11   1   5        5.89        7.20      0.92 o 
 -10   2   5        5.92        6.63      1.01 o 
  -9   2   5        0.51        1.69      0.73 o 
  -8   2   5       40.47       46.47      1.96 o 
  -7   2   5       10.08        7.38      0.73 o 
  -6   2   5      155.07      136.72      4.89 o 
  -5   2   5       32.29       33.20      1.76 o 
  -4   2   5       37.69       34.78      2.11 o 
  -3   2   5        0.00        1.52      0.39 o 
  -2   2   5        0.52        0.98      0.32 o 
  -1   2   5        2.85        3.78      0.33 o 
   0   2   5       91.18      101.67      5.84 o 
   1   2   5      281.04      325.74     13.26 o 
   2   2   5      101.34      116.61      4.79 o 
   3   2   5      290.49      368.66      8.52 o 
   4   2   5       16.62       17.94      0.95 o 
   5   2   5       35.06       31.33      1.41 o 
   6   2   5       39.27       37.96      1.97 o 
   7   2   5       67.75       59.64      2.99 o 
   8   2   5       52.33       54.61      2.90 o 
   9   2   5        7.35        6.92      0.81 o 
  10   2   5       55.46       51.43      1.82 o 
  11   2   5       12.80       12.42      1.07 o 
 -10   3   5        6.37        9.07      1.02 o 
  -9   3   5        3.16        2.77      0.75 o 
  -8   3   5        9.02        6.46      0.78 o 
  -7   3   5        0.83        1.00      0.62 o 
  -6   3   5       23.39       26.82      1.55 o 
  -5   3   5      117.03      100.47      4.41 o 
  -4   3   5       12.15       12.01      0.60 o 
  -3   3   5        8.16        6.90      0.50 o 
  -2   3   5       79.72       84.67      4.12 o 
  -1   3   5      147.24      122.84      9.82 o 
   0   3   5      553.97      506.61     32.30 o 
   1   3   5      758.89      833.27     32.12 o 
   2   3   5     1203.80     1538.41     16.99 o 
   3   3   5     1669.67     1803.05     18.54 o 
   4   3   5      452.75      461.18     10.45 o 
   5   3   5      115.00      120.39      5.72 o 
   6   3   5        3.96        6.25      0.55 o 
   7   3   5       41.76       37.80      1.56 o 
   8   3   5       92.69       96.99      3.82 o 
   9   3   5       11.17        9.24      0.85 o 
  10   3   5       47.44       47.11      1.84 o 
  11   3   5       18.74       19.50      1.18 o 
  12   3   5        3.32        1.92      0.91 o 
  -9   4   5        0.93        0.11      0.80 o 
  -8   4   5        3.43        3.53      0.84 o 
  -7   4   5        1.85        4.22      0.66 o 
  -6   4   5       84.41       75.21      3.22 o 
  -5   4   5        4.16        3.78      0.52 o 
  -4   4   5      265.69      290.51      8.12 o 
  -3   4   5        9.00        8.41      0.53 o 
  -2   4   5        0.29        0.64      0.36 o 
  -1   4   5       97.93      102.77      7.21 o 
   0   4   5       19.65       30.97      1.89 o 
   1   4   5       17.66        6.37      0.31 o 
   2   4   5       30.02       29.84      1.51 o 
   3   4   5       16.23       11.76      0.55 o 
   4   4   5       47.60       58.89      2.79 o 
   5   4   5        0.01        0.04      0.41 o 
   6   4   5        0.10       -0.34      0.46 o 
   7   4   5       10.68       10.82      0.68 o 
   8   4   5        7.41        8.34      0.71 o 
   9   4   5        2.50        2.20      0.67 o 
  10   4   5       17.21       18.40      1.03 o 
  11   4   5        0.33       -0.23      0.77 o 
  12   4   5        0.42       -0.80      0.87 o 
  -9   5   5        0.00        0.48      0.77 o 
  -8   5   5        1.62        2.30      0.79 o 
  -7   5   5        0.17        0.28      0.64 o 
  -6   5   5        0.53        2.21      0.59 o 
  -5   5   5       21.71       22.09      1.10 o 
  -4   5   5       30.38       31.31      1.63 o 
  -3   5   5      105.32       84.60      4.21 o 
  -2   5   5       26.62       23.82      1.08 o 
  -1   5   5        5.22        6.52      0.32 o 
   0   5   5      276.67      298.86     13.25 o 
   1   5   5      205.98      209.51      8.88 o 
   2   5   5        8.46       11.78      0.62 o 
   3   5   5       24.66       24.19      1.28 o 
   4   5   5        0.48        0.18      0.36 o 
   5   5   5      168.91      155.46      5.95 o 
   6   5   5        3.37        2.85      0.50 o 
   7   5   5       12.11       14.43      0.77 o 
   8   5   5       37.32       37.46      1.90 o 
   9   5   5        2.24        3.53      0.70 o 
  10   5   5       16.43       20.23      1.06 o 
  11   5   5        4.62        5.15      0.89 o 
  12   5   5        2.52        2.10      0.93 o 
  -8   6   5        3.49        3.30      0.90 o 
  -7   6   5       17.69       19.47      1.07 o 
  -6   6   5        5.36        3.96      0.75 o 
  -5   6   5       10.97       11.72      0.76 o 
  -4   6   5      262.87      287.59      6.53 o 
  -3   6   5       28.52       29.87      1.42 o 
  -2   6   5       38.65       38.16      2.11 o 
  -1   6   5       37.98       41.32      2.34 o 
   0   6   5      247.41      248.23     10.23 o 
   1   6   5        9.02       10.96      1.00 o 
   2   6   5       42.82       55.92      2.52 o 
   3   6   5      154.14      135.75      5.94 o 
   4   6   5       15.00       17.02      1.01 o 
   5   6   5        0.14        1.03      0.44 o 
   6   6   5       92.68       85.12      4.18 o 
   7   6   5       26.75       33.34      1.41 o 
   8   6   5        1.17        1.88      0.63 o 
   9   6   5       40.62       40.83      1.93 o 
  10   6   5        2.02        1.67      0.75 o 
  11   6   5        0.11        0.27      0.75 o 
  -8   7   5        5.99        7.14      0.98 o 
  -7   7   5       11.63       13.22      1.06 o 
  -6   7   5        0.00       -0.34      0.65 o 
  -5   7   5        1.74        1.42      0.66 o 
  -4   7   5        0.07       -0.06      0.63 o 
  -3   7   5        3.57        1.81      0.63 o 
  -2   7   5        6.18        4.54      0.59 o 
  -1   7   5       50.39       44.90      4.07 o 
   0   7   5       16.77       23.12      0.88 o 
   1   7   5       66.75       73.88      6.12 o 
   2   7   5        0.09       -0.22      0.41 o 
   3   7   5      258.46      244.88      7.21 o 
   4   7   5       12.13       16.07      0.92 o 
   5   7   5      331.44      318.71      7.40 o 
   6   7   5      125.84      130.01      4.43 o 
   7   7   5       23.13       25.54      1.12 o 
   8   7   5        2.50        2.14      0.69 o 
   9   7   5       48.22       48.49      1.91 o 
  10   7   5        2.24        1.99      0.79 o 
  11   7   5        5.20        3.89      0.93 o 
  -7   8   5        3.68        3.74      0.98 o 
  -6   8   5       26.30       24.17      1.15 o 
  -5   8   5       16.13       16.24      1.03 o 
  -4   8   5        0.06       -0.49      0.71 o 
  -3   8   5        2.45        0.82      0.64 o 
  -2   8   5        5.83        6.38      0.69 o 
  -1   8   5       49.11       31.99      1.25 o 
   0   8   5      110.91       90.76      4.70 o 
   1   8   5        0.76        0.42      0.35 o 
   2   8   5       24.92       23.27      0.96 o 
   3   8   5      331.39      341.87      7.38 o 
   4   8   5       52.57       51.72      2.62 o 
   5   8   5      602.82      605.45      8.84 o 
   6   8   5      245.14      225.35      5.14 o 
   7   8   5        0.23        0.63      0.73 o 
   8   8   5       14.01       10.13      0.90 o 
   9   8   5        0.22       -0.74      0.74 o 
  10   8   5       16.92       16.13      1.09 o 
  11   8   5        0.05        1.05      0.77 o 
  -6   9   5        1.99        2.26      0.83 o 
  -5   9   5        7.85        9.56      0.96 o 
  -4   9   5       18.23       19.95      1.12 o 
  -3   9   5       26.99       28.48      1.48 o 
  -2   9   5       32.81       36.55      1.70 o 
  -1   9   5       39.30       42.57      3.44 o 
   0   9   5        0.25        0.49      0.47 o 
   1   9   5        1.69        1.71      0.37 o 
   2   9   5       17.63       13.44      0.72 o 
   3   9   5        4.55        6.31      0.67 o 
   4   9   5       49.85       49.42      2.34 o 
   5   9   5        0.12        0.07      0.64 o 
   6   9   5       96.47       91.61      2.96 o 
   7   9   5       47.12       49.43      2.24 o 
   8   9   5        3.51        3.18      0.80 o 
   9   9   5        2.51        3.03      0.75 o 
  10   9   5        0.54        1.11      0.81 o 
  -4  10   5       10.71       14.33      1.13 o 
  -3  10   5       39.26       42.90      1.38 o 
  -2  10   5        0.54        0.17      0.70 o 
  -1  10   5       18.48       14.65      0.86 o 
   0  10   5       12.06       13.11      1.87 o 
   1  10   5        1.83        2.16      0.46 o 
   2  10   5       52.97       47.87      2.14 o 
   3  10   5        0.56        0.80      0.62 o 
   4  10   5       25.45       26.86      1.05 o 
   5  10   5       34.15       37.52      1.75 o 
   6  10   5        4.55        4.67      0.76 o 
   7  10   5        2.51        2.78      0.86 o 
   8  10   5       36.46       36.86      1.33 o 
   9  10   5        0.61       -0.43      0.83 o 
  -3  11   5        6.38        6.70      0.92 o 
  -2  11   5        4.45        3.51      0.87 o 
  -1  11   5        0.92       -0.12      0.48 o 
   0  11   5       21.96       18.10      3.03 o 
   1  11   5        1.01        0.93      0.47 o 
   2  11   5        0.50       -0.58      0.68 o 
   3  11   5       23.19       20.93      1.09 o 
   4  11   5       36.81       36.28      1.60 o 
   5  11   5        0.50        1.67      0.72 o 
   6  11   5        0.45        0.42      0.72 o 
   7  11   5       39.98       44.63      1.46 o 
   8  11   5       17.12       18.90      1.11 o 
  -1  12   5        0.03        0.25      0.59 o 
   0  12   5       57.48       56.48     11.38 o 
   1  12   5       11.50       12.19      0.71 o 
   2  12   5        3.25        3.86      0.78 o 
   3  12   5        2.60        2.09      0.78 o 
   4  12   5        0.01        1.31      0.74 o 
   5  12   5        7.97        7.22      0.92 o 
   6  12   5       10.12       11.93      0.96 o 
  -6  -9   6       20.38       19.90      1.32 o 
  -5  -9   6       11.90       12.46      1.09 o 
  -4  -9   6        1.94        1.36      0.87 o 
  -3  -9   6        5.80        8.24      0.98 o 
  -2  -9   6        7.18        6.08      0.93 o 
  -1  -9   6        6.35        6.43      0.71 o 
   0  -9   6        3.80        3.46      0.58 o 
   1  -9   6        4.74        4.48      0.65 o 
   2  -9   6        0.00        0.06      0.89 o 
  -7  -8   6        8.43        7.80      1.08 o 
  -6  -8   6       49.52       43.02      1.55 o 
  -5  -8   6        2.06        2.01      0.80 o 
  -4  -8   6        8.81        9.72      0.90 o 
  -3  -8   6        0.85        1.36      0.74 o 
  -2  -8   6        3.95        3.37      0.78 o 
  -1  -8   6       27.63       27.41      1.06 o 
   0  -8   6       40.88       43.26      2.65 o 
   1  -8   6       33.84       33.12      1.37 o 
   2  -8   6        1.64        2.13      0.84 o 
   3  -8   6        3.34        5.12      0.86 o 
   4  -8   6       13.16       16.99      1.21 o 
  -8  -7   6        3.62        1.97      0.89 o 
  -7  -7   6        0.13       -0.55      0.83 o 
  -6  -7   6       34.52       28.93      1.40 o 
  -5  -7   6       47.58       45.66      1.74 o 
  -4  -7   6       16.05       15.81      0.93 o 
  -3  -7   6        0.07       -0.66      0.66 o 
  -2  -7   6       50.66       49.20      2.15 o 
  -1  -7   6       71.89       70.70      1.72 o 
   0  -7   6        0.83        0.86      0.47 o 
   1  -7   6        3.09        1.72      0.49 o 
   2  -7   6        0.11       -0.14      0.70 o 
   3  -7   6        0.17        1.11      0.69 o 
   4  -7   6        0.85        0.83      0.83 o 
   5  -7   6        2.02        2.03      0.85 o 
   6  -7   6        1.21       -0.03      0.89 o 
  -9  -6   6        0.96        0.74      0.90 o 
  -8  -6   6       33.11       36.95      1.33 o 
  -7  -6   6        1.24        1.64      0.73 o 
  -6  -6   6        1.32        1.30      0.67 o 
  -5  -6   6        4.26        5.24      0.73 o 
  -4  -6   6       37.66       34.37      1.65 o 
  -3  -6   6        0.37        0.27      0.64 o 
  -2  -6   6       14.61       13.49      0.82 o 
  -1  -6   6       24.95       27.03      0.85 o 
   0  -6   6       47.58       51.32      3.79 o 
   1  -6   6       10.21       10.46      0.54 o 
   2  -6   6       17.15       15.32      0.89 o 
   3  -6   6        7.99        7.37      0.79 o 
   4  -6   6       20.73       19.89      1.04 o 
   5  -6   6        0.43       -0.40      0.79 o 
   6  -6   6        7.86        5.76      0.88 o 
   7  -6   6        8.84        8.94      1.07 o 
 -10  -5   6        0.89        0.21      0.88 o 
  -9  -5   6        6.75        6.81      1.00 o 
  -8  -5   6        0.06       -0.15      0.74 o 
  -7  -5   6        1.18        1.11      0.69 o 
  -6  -5   6        8.53        9.59      0.77 o 
  -5  -5   6        0.00        0.06      0.58 o 
  -4  -5   6       20.52       21.57      0.99 o 
  -3  -5   6        0.00       -0.32      0.56 o 
  -2  -5   6        2.75        3.52      0.57 o 
  -1  -5   6       90.43       94.02      2.73 o 
   0  -5   6      234.21      214.67      4.04 o 
   1  -5   6      194.54      171.27     10.82 o 
   2  -5   6        0.27        0.18      0.61 o 
   3  -5   6        7.03        8.44      0.73 o 
   4  -5   6        4.12        2.89      0.73 o 
   5  -5   6      126.90      128.05      2.81 o 
   6  -5   6       11.99       11.39      0.96 o 
   7  -5   6        8.19        8.05      0.97 o 
   8  -5   6        1.22        2.36      0.88 o 
 -10  -4   6        2.32        2.52      0.88 o 
  -9  -4   6        9.44        7.65      0.97 o 
  -8  -4   6        0.85        0.30      0.70 o 
  -7  -4   6        9.09        8.52      0.82 o 
  -6  -4   6        2.52        1.90      0.67 o 
  -5  -4   6       30.05       26.56      1.26 o 
  -4  -4   6        0.36        0.42      0.55 o 
  -3  -4   6       93.08       92.63      4.24 o 
  -2  -4   6       10.22       11.75      0.65 o 
  -1  -4   6        2.54        1.59      0.33 o 
   0  -4   6        2.73        2.78      0.36 o 
   1  -4   6        0.74        1.13      0.62 o 
   2  -4   6       36.01       31.39      2.00 o 
   3  -4   6       50.39       33.03      1.77 o 
   4  -4   6       27.85       24.18      1.04 o 
   5  -4   6        4.51        5.85      0.71 o 
   6  -4   6       21.94       18.33      1.11 o 
   7  -4   6        0.64        1.59      0.71 o 
   8  -4   6        6.56        6.59      0.93 o 
   9  -4   6        3.72        4.10      0.94 o 
 -10  -3   6        2.12        3.14      0.90 o 
  -9  -3   6        9.55        6.84      0.94 o 
  -8  -3   6        0.01       -0.07      0.65 o 
  -7  -3   6        5.49        5.24      0.74 o 
  -6  -3   6       36.46       36.36      1.73 o 
  -5  -3   6      229.61      223.80      5.98 o 
  -4  -3   6        7.90        7.99      0.66 o 
  -3  -3   6        1.23        2.67      0.49 o 
  -2  -3   6      288.14      292.47      8.37 o 
  -1  -3   6       20.59       20.11      2.44 o 
   0  -3   6        2.99        1.19      0.30 o 
   1  -3   6        0.61        0.39      0.29 o 
   2  -3   6        5.59        5.19      0.54 o 
   3  -3   6       10.07        9.65      0.63 o 
   4  -3   6      213.37      188.29      5.62 o 
   5  -3   6       72.51       70.05      3.16 o 
   6  -3   6       81.88       77.98      2.75 o 
   7  -3   6       26.83       26.82      1.22 o 
   8  -3   6        0.95        1.31      0.74 o 
   9  -3   6        0.33        0.24      0.77 o 
 -10  -2   6        0.11       -0.82      0.84 o 
  -9  -2   6       12.65       13.46      1.02 o 
  -8  -2   6        8.16        8.68      0.83 o 
  -7  -2   6       13.57       13.34      0.88 o 
  -6  -2   6      267.28      236.54      6.01 o 
  -5  -2   6      202.81      209.48      6.08 o 
  -4  -2   6      149.15      170.87      6.11 o 
  -3  -2   6        4.15        6.20      0.52 o 
  -2  -2   6        0.04        0.00      0.40 o 
  -1  -2   6      181.25      201.45      7.39 o 
   0  -2   6      371.28      352.74      6.61 o 
   1  -2   6       50.05       63.42      3.91 o 
   2  -2   6      121.26      149.58      6.35 o 
   3  -2   6        2.45        3.10      0.49 o 
   4  -2   6      118.59       94.50      4.01 o 
   5  -2   6       25.52       24.36      1.36 o 
   6  -2   6       14.97       15.87      0.84 o 
   7  -2   6       46.76       46.44      2.26 o 
   8  -2   6       17.29       17.80      1.03 o 
   9  -2   6        6.88        6.66      0.91 o 
  10  -2   6        8.15        8.02      1.04 o 
 -10  -1   6        3.66        2.76      0.89 o 
  -9  -1   6        3.99        5.04      0.83 o 
  -8  -1   6        2.12        1.95      0.71 o 
  -7  -1   6       19.66       23.96      1.20 o 
  -6  -1   6       66.57       63.57      3.06 o 
  -5  -1   6       12.16       11.25      0.71 o 
  -4  -1   6        8.56        8.39      0.63 o 
  -3  -1   6       81.45       75.62      4.43 o 
  -2  -1   6       21.38       19.81      0.91 o 
  -1  -1   6      184.51      185.76      4.71 o 
   0  -1   6       62.72       64.05      5.51 o 
   1  -1   6      167.53      164.27      4.37 o 
   2  -1   6       14.19       15.96      0.74 o 
   3  -1   6        0.29       -0.37      0.41 o 
   4  -1   6      283.70      291.23      8.27 o 
   5  -1   6       18.28       21.76      1.16 o 
   6  -1   6        8.44        7.12      0.67 o 
   7  -1   6       78.79       78.80      3.09 o 
   8  -1   6       32.35       32.80      1.57 o 
   9  -1   6       13.86       13.74      0.97 o 
  10  -1   6        1.08        2.39      0.88 o 
 -10   0   6        0.28       -0.46      0.82 o 
  -9   0   6        3.03        2.32      0.80 o 
  -8   0   6       13.52       13.61      0.89 o 
  -7   0   6       30.70       32.70      1.58 o 
  -6   0   6        7.58        6.94      0.62 o 
  -5   0   6       83.51       94.88      4.16 o 
  -4   0   6       44.10       37.27      1.81 o 
  -3   0   6      265.98      234.99      8.18 o 
  -2   0   6       21.93       22.08      0.89 o 
  -1   0   6        0.44        0.24      0.22 o 
   0   0   6        2.56        2.91      0.39 o 
   1   0   6      346.59      355.85     34.20 o 
   2   0   6       83.04      109.34      5.08 o 
   3   0   6        4.63        8.95      0.48 o 
   4   0   6       14.97       12.37      0.60 o 
   5   0   6        3.06        2.17      0.50 o 
   6   0   6        1.09        1.02      0.52 o 
   7   0   6      117.43      113.82      4.02 o 
   8   0   6        0.03        0.75      0.67 o 
   9   0   6       12.45       11.65      0.92 o 
  10   0   6       17.31       17.26      1.15 o 
  11   0   6        3.97        3.96      0.88 o 
 -10   1   6       32.35       39.68      1.51 o 
  -9   1   6        2.82        5.97      0.82 o 
  -8   1   6        3.94        4.53      0.71 o 
  -7   1   6        0.09        0.02      0.63 o 
  -6   1   6       53.97       51.31      2.30 o 
  -5   1   6        4.25        2.98      0.53 o 
  -4   1   6       50.25       48.75      2.59 o 
  -3   1   6       88.60       94.46      4.43 o 
  -2   1   6       78.39      118.51      5.30 o 
  -1   1   6      226.97      233.14     21.93 o 
   0   1   6       11.34        9.03      1.13 o 
   1   1   6       28.39       20.47      2.26 o 
   2   1   6      216.17      264.06      7.61 o 
   3   1   6      240.73      280.20      8.01 o 
   4   1   6       14.02       15.52      0.80 o 
   5   1   6        1.20        0.44      0.46 o 
   6   1   6        1.23        1.90      0.57 o 
   7   1   6       63.41       65.21      3.04 o 
   8   1   6       55.22       53.79      2.59 o 
   9   1   6        0.05       -0.71      0.71 o 
  10   1   6       22.23       20.04      1.13 o 
  11   1   6       10.94       10.49      1.09 o 
 -10   2   6        0.36       -0.77      0.94 o 
  -9   2   6        0.92        0.93      0.76 o 
  -8   2   6       23.49       20.99      1.01 o 
  -7   2   6        1.78        3.05      0.65 o 
  -6   2   6       71.70       57.75      3.03 o 
  -5   2   6       74.57       69.21      3.10 o 
  -4   2   6        1.74        2.41      0.49 o 
  -3   2   6      130.25      122.21      5.71 o 
  -2   2   6        1.01        1.78      0.36 o 
  -1   2   6      650.01      622.18     59.10 o 
   0   2   6        9.89       16.26      0.53 o 
   1   2   6      517.75      552.85     17.69 o 
   2   2   6     2696.49     3346.58     26.94 o 
   3   2   6      554.38      580.25     11.36 o 
   4   2   6       10.75       10.64      0.53 o 
   5   2   6       28.26       25.33      1.13 o 
   6   2   6      518.26      479.98      9.96 o 
   7   2   6       14.96       16.89      0.86 o 
   8   2   6       93.19       96.53      3.53 o 
   9   2   6       69.88       71.95      2.52 o 
  10   2   6        2.40        2.52      0.78 o 
  11   2   6        3.62        2.73      0.91 o 
 -10   3   6        3.06        5.10      1.05 o 
  -9   3   6        3.66        3.39      0.84 o 
  -8   3   6        4.17        4.16      0.74 o 
  -7   3   6       63.87       58.78      2.32 o 
  -6   3   6       23.84       24.61      1.08 o 
  -5   3   6        0.17        1.24      0.48 o 
  -4   3   6        0.01        0.20      0.45 o 
  -3   3   6        1.78        2.10      0.47 o 
  -2   3   6        1.18        1.04      0.37 o 
  -1   3   6      368.46      365.02     19.47 o 
   0   3   6      392.37      380.71     17.60 o 
   1   3   6     1660.59     1673.08     81.49 o 
   2   3   6      136.69      124.00      5.54 o 
   3   3   6      126.73      149.88      5.96 o 
   4   3   6       97.86       97.74      4.47 o 
   5   3   6      266.42      273.50      7.97 o 
   6   3   6        0.28        0.44      0.47 o 
   7   3   6       47.90       43.16      1.63 o 
   8   3   6      113.40      127.78      3.91 o 
   9   3   6      118.97      117.59      3.03 o 
  10   3   6        7.63        7.57      0.92 o 
  11   3   6        0.28        0.56      0.77 o 
  -9   4   6        0.28        0.03      0.76 o 
  -8   4   6        1.29        1.18      0.78 o 
  -7   4   6        1.86        1.23      0.67 o 
  -6   4   6        2.13        0.77      0.62 o 
  -5   4   6        5.98        6.98      0.60 o 
  -4   4   6       35.51       39.49      1.83 o 
  -3   4   6        5.53        5.11      0.52 o 
  -2   4   6       22.01       19.54      1.00 o 
  -1   4   6        0.24        0.28      0.24 o 
   0   4   6        4.43        6.81      0.31 o 
   1   4   6       66.43       52.88      2.01 o 
   2   4   6       44.52       61.54      3.14 o 
   3   4   6       11.68       10.46      0.56 o 
   4   4   6       60.10       71.20      3.59 o 
   5   4   6        1.99        1.62      0.47 o 
   6   4   6        1.25        1.25      0.50 o 
   7   4   6        0.19        0.35      0.52 o 
   8   4   6       29.63       27.41      1.50 o 
   9   4   6        0.11        0.19      0.65 o 
  10   4   6        4.66        5.29      0.87 o 
  11   4   6       10.19        9.22      1.03 o 
  -9   5   6        0.04       -0.81      0.81 o 
  -8   5   6       11.84       16.77      1.06 o 
  -7   5   6       12.76       11.17      0.95 o 
  -6   5   6       17.13       16.97      0.93 o 
  -5   5   6       34.32       33.60      1.65 o 
  -4   5   6        0.63        1.29      0.62 o 
  -3   5   6      248.76      237.67      6.81 o 
  -2   5   6      180.91      165.54      6.09 o 
  -1   5   6       10.94       13.39      0.76 o 
   0   5   6       79.18       80.29      2.79 o 
   1   5   6        9.91        9.13      0.78 o 
   2   5   6       10.58       19.50      0.92 o 
   3   5   6        5.05        6.09      0.44 o 
   4   5   6       38.30       36.04      1.99 o 
   5   5   6        0.72        0.48      0.45 o 
   6   5   6        0.41        0.16      0.48 o 
   7   5   6       79.97       78.20      3.87 o 
   8   5   6       11.08       11.39      0.78 o 
   9   5   6        3.32        1.64      0.71 o 
  10   5   6        4.38        3.70      0.78 o 
  11   5   6       19.53       18.21      1.18 o 
  -8   6   6        0.49        1.04      0.81 o 
  -7   6   6        0.00        1.99      0.71 o 
  -6   6   6       22.01       22.60      1.10 o 
  -5   6   6       25.69       24.84      1.08 o 
  -4   6   6      256.81      276.89      6.19 o 
  -3   6   6      531.19      513.36      9.13 o 
  -2   6   6       49.24       51.51      2.74 o 
  -1   6   6        0.55        0.14      0.31 o 
   0   6   6      146.88      158.47     13.71 o 
   1   6   6      199.99      201.32     16.21 o 
   2   6   6      342.64      439.85     10.68 o 
   3   6   6      118.89      112.15      5.10 o 
   4   6   6      166.30      163.70      5.93 o 
   5   6   6        0.43       -0.45      0.48 o 
   6   6   6       54.24       63.04      2.60 o 
   7   6   6       17.76       22.81      1.05 o 
   8   6   6        6.03        5.01      0.72 o 
   9   6   6       10.40       11.47      0.83 o 
  10   6   6       15.46       13.62      1.02 o 
  11   6   6       11.87       13.63      1.05 o 
  -7   7   6        0.25        1.29      0.80 o 
  -6   7   6        3.85        1.54      0.73 o 
  -5   7   6        2.83        1.47      0.63 o 
  -4   7   6       57.15       61.60      2.69 o 
  -3   7   6       58.41       48.04      2.54 o 
  -2   7   6       22.47       23.25      1.11 o 
  -1   7   6       83.90       74.33      4.16 o 
   0   7   6       49.60       45.42      4.93 o 
   1   7   6      236.85      205.31      9.00 o 
   2   7   6       61.09       53.03      2.57 o 
   3   7   6      448.91      423.41      9.05 o 
   4   7   6      693.85      660.93     11.09 o 
   5   7   6       12.71       11.68      0.69 o 
   6   7   6       30.92       26.68      1.42 o 
   7   7   6       10.04       12.17      0.83 o 
   8   7   6        0.06        0.11      0.64 o 
   9   7   6       87.32       82.18      2.23 o 
  10   7   6        1.79        2.29      0.74 o 
  11   7   6        0.00       -0.50      0.80 o 
  -7   8   6        2.83        3.18      0.95 o 
  -6   8   6        5.20        7.31      0.92 o 
  -5   8   6        0.35        0.27      0.70 o 
  -4   8   6        2.85        3.26      0.74 o 
  -3   8   6        1.90        1.72      0.67 o 
  -2   8   6        3.94        1.96      0.66 o 
  -1   8   6       50.90       44.09      3.22 o 
   0   8   6       72.77       68.98      2.35 o 
   1   8   6       60.77       60.02      4.36 o 
   2   8   6       30.97       33.29      1.66 o 
   3   8   6      420.01      414.68      8.01 o 
   4   8   6     1006.68      982.54     11.86 o 
   5   8   6        0.17        1.48      0.65 o 
   6   8   6       25.20       23.08      0.94 o 
   7   8   6       14.19       12.48      0.87 o 
   8   8   6        1.06        0.77      0.70 o 
   9   8   6        4.94        3.65      0.84 o 
  10   8   6        2.33        3.38      0.86 o 
  11   8   6        1.45        0.81      0.85 o 
  -6   9   6        0.62        1.13      0.86 o 
  -5   9   6       67.57       68.59      1.72 o 
  -4   9   6       13.48       14.75      1.12 o 
  -3   9   6        1.18        1.91      0.67 o 
  -2   9   6        2.65        2.63      0.70 o 
  -1   9   6       11.28       10.68      0.88 o 
   0   9   6        5.10        4.49      0.46 o 
   1   9   6        0.52        0.73      0.37 o 
   2   9   6        4.97        3.47      0.57 o 
   3   9   6        3.44        2.95      0.57 o 
   4   9   6       28.70       30.72      1.41 o 
   5   9   6       23.96       23.39      1.33 o 
   6   9   6        5.36        4.77      0.72 o 
   7   9   6       15.58       18.90      1.04 o 
   8   9   6       10.83       10.09      0.90 o 
   9   9   6        3.23        3.20      0.87 o 
  10   9   6       20.38       20.38      1.19 o 
  -4  10   6       44.85       52.01      1.68 o 
  -3  10   6        0.35        2.30      0.72 o 
  -2  10   6        4.12        5.83      0.76 o 
  -1  10   6       27.06       26.05      2.85 o 
   0  10   6       33.73       29.19      2.51 o 
   1  10   6       63.84       60.46      5.44 o 
   2  10   6        2.01        2.45      0.59 o 
   3  10   6       42.72       44.71      2.08 o 
   4  10   6      103.19       99.80      2.87 o 
   5  10   6       20.02       21.00      1.14 o 
   6  10   6       27.89       25.98      1.37 o 
   7  10   6        0.55        0.36      0.80 o 
   8  10   6       17.09       18.19      1.14 o 
   9  10   6       16.38       12.39      1.08 o 
  -3  11   6        0.35        0.94      0.84 o 
  -2  11   6        2.43        3.82      0.87 o 
  -1  11   6        0.04        0.12      0.58 o 
   0  11   6       14.78       13.79      1.91 o 
   1  11   6        0.24        0.18      0.46 o 
   2  11   6        7.41        6.97      0.78 o 
   3  11   6        0.35       -0.02      0.68 o 
   4  11   6       14.14       16.18      1.01 o 
   5  11   6        0.13       -0.73      0.73 o 
   6  11   6       39.55       37.76      1.41 o 
   7  11   6       63.42       69.68      1.78 o 
   8  11   6        2.35        2.37      0.90 o 
  -1  12   6       55.39       59.85      1.61 o 
   0  12   6        5.12        9.16      3.61 o 
   1  12   6       20.67       24.12      0.98 o 
   2  12   6        0.38       -0.03      0.75 o 
   3  12   6        2.04        3.95      0.80 o 
   4  12   6       30.64       29.12      1.23 o 
   5  12   6       16.97       16.85      1.11 o 
   6  12   6        2.56        2.08      0.83 o 
  -4  -9   7        1.53        2.47      0.87 o 
  -3  -9   7        3.09        2.37      0.94 o 
  -2  -9   7        7.92        9.30      1.00 o 
  -1  -9   7        0.00       -0.18      0.58 o 
   0  -9   7        0.07        0.12      0.82 o 
   1  -9   7        1.30        1.64      0.69 o 
  -6  -8   7       17.76       21.29      1.27 o 
  -5  -8   7       15.06       17.75      1.13 o 
  -4  -8   7        1.41        0.43      0.83 o 
  -3  -8   7        7.45        8.92      0.93 o 
  -2  -8   7        0.41       -0.76      0.76 o 
  -1  -8   7       44.09       47.50      1.82 o 
   0  -8   7        9.56        8.55      0.66 o 
   1  -8   7       19.92       22.98      1.24 o 
   2  -8   7        2.16        1.04      0.86 o 
   3  -8   7       16.87       19.83      1.18 o 
  -7  -7   7       13.08       11.17      1.12 o 
  -6  -7   7       20.86       19.83      1.15 o 
  -5  -7   7        0.21       -0.74      0.74 o 
  -4  -7   7       17.75       15.70      0.99 o 
  -3  -7   7        9.98       10.49      0.92 o 
  -2  -7   7        4.11        3.36      0.74 o 
  -1  -7   7        0.56        0.11      0.49 o 
   0  -7   7        7.43        6.02      0.82 o 
   1  -7   7        7.94        9.35      0.60 o 
   2  -7   7       13.39       15.55      1.01 o 
   3  -7   7       10.88       10.18      0.96 o 
   4  -7   7        1.97        2.11      0.88 o 
   5  -7   7        0.98        0.45      0.86 o 
  -8  -6   7        0.47        0.36      0.82 o 
  -7  -6   7        0.63        0.00      0.84 o 
  -6  -6   7        0.41        0.00      0.74 o 
  -5  -6   7        3.51        3.40      0.81 o 
  -4  -6   7        7.62        8.25      0.82 o 
  -3  -6   7        1.63        0.91      0.65 o 
  -2  -6   7       24.74       25.49      1.12 o 
  -1  -6   7       55.42       53.18      2.04 o 
   0  -6   7       10.97       10.66      1.01 o 
   1  -6   7       19.36       19.87      1.30 o 
   2  -6   7        0.01        1.54      0.64 o 
   3  -6   7       16.24       14.33      0.93 o 
   4  -6   7        1.90        3.55      0.70 o 
   5  -6   7        2.19        3.25      0.85 o 
   6  -6   7        0.17       -0.64      0.82 o 
  -9  -5   7        1.23        0.20      0.90 o 
  -8  -5   7        1.15        2.88      0.77 o 
  -7  -5   7        9.49       11.72      0.98 o 
  -6  -5   7       18.47       17.39      1.00 o 
  -5  -5   7        6.04        5.20      0.72 o 
  -4  -5   7       37.39       35.63      2.20 o 
  -3  -5   7       14.90       11.24      0.81 o 
  -2  -5   7       22.24       18.99      1.05 o 
  -1  -5   7        0.59        0.65      0.38 o 
   0  -5   7       41.36       39.96      2.74 o 
   1  -5   7       55.57       43.20      1.55 o 
   2  -5   7       14.06       16.55      0.88 o 
   3  -5   7        7.45        9.72      0.74 o 
   4  -5   7       13.23        7.16      0.85 o 
   5  -5   7       10.23       10.24      0.94 o 
   6  -5   7        5.29        6.03      0.82 o 
   7  -5   7        0.43        0.00      0.83 o 
  -9  -4   7        0.12       -0.14      0.83 o 
  -8  -4   7        4.35        4.71      0.77 o 
  -7  -4   7        3.09        4.20      0.77 o 
  -6  -4   7        0.00        0.65      0.62 o 
  -5  -4   7        0.23        0.46      0.58 o 
  -4  -4   7      106.92       97.78      3.72 o 
  -3  -4   7       56.56       48.30      2.86 o 
  -2  -4   7        0.41        1.56      0.54 o 
  -1  -4   7        0.03        0.37      0.35 o 
   0  -4   7       35.13       38.71      2.08 o 
   1  -4   7       92.39       95.78      2.81 o 
   2  -4   7      404.67      391.73      7.50 o 
   3  -4   7        0.01        0.45      0.55 o 
   4  -4   7       60.04       54.73      2.56 o 
   5  -4   7       34.34       34.66      1.46 o 
   6  -4   7       22.86       22.06      1.22 o 
   7  -4   7        3.38        4.74      0.80 o 
   8  -4   7       18.24       21.42      1.21 o 
 -10  -3   7        1.02        1.56      0.82 o 
  -9  -3   7        7.60        6.22      0.96 o 
  -8  -3   7        4.42        4.00      0.73 o 
  -7  -3   7        0.00        0.21      0.67 o 
  -6  -3   7       49.86       55.52      2.49 o 
  -5  -3   7        7.02        5.94      0.69 o 
  -4  -3   7       52.68       71.18      3.28 o 
  -3  -3   7       27.31       34.13      1.64 o 
  -2  -3   7        7.59        7.36      0.57 o 
  -1  -3   7        4.42        3.44      0.37 o 
   0  -3   7       11.25       10.45      0.46 o 
   1  -3   7       11.48        9.85      0.46 o 
   2  -3   7      158.35      146.41      5.33 o 
   3  -3   7       61.95       55.81      2.97 o 
   4  -3   7       56.65       64.58      2.75 o 
   5  -3   7       20.26       18.61      0.87 o 
   6  -3   7        7.96        8.28      0.76 o 
   7  -3   7        2.18        3.64      0.69 o 
   8  -3   7        1.21       -0.15      0.83 o 
   9  -3   7       29.73       34.70      1.45 o 
 -10  -2   7        0.23        1.38      0.84 o 
  -9  -2   7        6.94        7.55      0.94 o 
  -8  -2   7        0.01        1.34      0.68 o 
  -7  -2   7        5.90        3.69      0.77 o 
  -6  -2   7        0.25       -0.54      0.64 o 
  -5  -2   7        2.93        3.36      0.69 o 
  -4  -2   7        1.25        1.16      0.59 o 
  -3  -2   7        1.94        3.63      0.52 o 
  -2  -2   7        7.43        9.53      0.57 o 
  -1  -2   7        1.87        2.37      0.31 o 
   0  -2   7       29.29       27.32      0.92 o 
   1  -2   7       29.55       22.11      1.65 o 
   2  -2   7        1.47        1.64      0.52 o 
   3  -2   7        2.11        1.22      0.49 o 
   4  -2   7        0.20        0.65      0.50 o 
   5  -2   7        3.88        3.41      0.61 o 
   6  -2   7        3.25        3.07      0.66 o 
   7  -2   7        0.60        0.78      0.66 o 
   8  -2   7        3.50        5.09      0.83 o 
   9  -2   7        0.84        1.22      0.79 o 
 -10  -1   7        0.08       -0.71      0.86 o 
  -9  -1   7       21.44       25.21      1.22 o 
  -8  -1   7        8.44       10.58      0.89 o 
  -7  -1   7        0.51        1.81      0.61 o 
  -6  -1   7        9.40        7.87      0.75 o 
  -5  -1   7      119.42      105.63      4.39 o 
  -4  -1   7      420.52      431.05      9.19 o 
  -3  -1   7       11.51        8.34      0.56 o 
  -2  -1   7       12.79       18.06      0.76 o 
  -1  -1   7       37.75       43.27      3.72 o 
   0  -1   7        0.09        1.09      0.42 o 
   1  -1   7       44.91       49.72      3.14 o 
   2  -1   7      363.73      417.71     10.11 o 
   3  -1   7       69.96       83.21      4.18 o 
   4  -1   7       52.01       59.70      2.82 o 
   5  -1   7       39.88       39.20      2.15 o 
   6  -1   7       54.98       52.64      2.67 o 
   7  -1   7        1.98        2.65      0.66 o 
   8  -1   7        4.75        4.55      0.85 o 
   9  -1   7        2.99        2.42      0.81 o 
  10  -1   7       21.58       23.23      1.29 o 
 -10   0   7        0.21        1.75      0.82 o 
  -9   0   7        0.82        0.05      0.76 o 
  -8   0   7        5.83        5.61      0.79 o 
  -7   0   7        1.32        0.15      0.67 o 
  -6   0   7        8.34        8.78      0.73 o 
  -5   0   7        5.49        5.12      0.61 o 
  -4   0   7       55.48       52.46      3.08 o 
  -3   0   7       21.81       20.27      0.88 o 
  -2   0   7       67.66       64.01      3.19 o 
  -1   0   7      108.67      113.16      4.74 o 
   0   0   7       44.02       41.10      2.89 o 
   1   0   7       41.55       39.97      5.24 o 
   2   0   7       48.79       53.50      2.12 o 
   3   0   7      183.99      211.02      7.30 o 
   4   0   7       18.37       25.53      1.20 o 
   5   0   7        4.85        2.96      0.59 o 
   6   0   7      143.63      139.45      4.65 o 
   7   0   7       33.83       31.35      1.49 o 
   8   0   7        5.59        6.95      0.78 o 
   9   0   7      153.92      136.81      2.53 o 
  10   0   7        3.19        3.37      0.92 o 
 -10   1   7        0.91        0.70      0.96 o 
  -9   1   7        1.66        1.45      0.80 o 
  -8   1   7        4.11        5.96      0.78 o 
  -7   1   7        6.86        5.79      0.77 o 
  -6   1   7        3.70        2.66      0.64 o 
  -5   1   7        6.80        8.89      0.64 o 
  -4   1   7        0.22        0.06      0.51 o 
  -3   1   7      209.35      206.35      7.23 o 
  -2   1   7       75.34       89.26      4.79 o 
  -1   1   7      176.33      177.36      8.35 o 
   0   1   7      235.87      260.50     17.69 o 
   1   1   7        0.04       -0.10      0.27 o 
   2   1   7       37.12       35.53      1.62 o 
   3   1   7        0.50       -0.03      0.45 o 
   4   1   7      126.00      119.06      5.63 o 
   5   1   7       45.23       43.48      2.23 o 
   6   1   7      364.64      360.96      7.63 o 
   7   1   7       76.31       72.60      3.04 o 
   8   1   7      122.46      119.54      3.37 o 
   9   1   7        4.79        5.70      0.85 o 
  10   1   7        0.17        1.16      0.76 o 
  11   1   7        0.10       -0.69      0.86 o 
 -10   2   7        7.34        9.88      1.16 o 
  -9   2   7       42.42       45.22      1.47 o 
  -8   2   7        5.72        4.91      0.81 o 
  -7   2   7        2.93        3.57      0.68 o 
  -6   2   7       21.71       16.05      0.91 o 
  -5   2   7        1.74        1.08      0.52 o 
  -4   2   7        2.09        1.83      0.53 o 
  -3   2   7      219.04      230.42      7.38 o 
  -2   2   7        2.13        3.54      0.47 o 
  -1   2   7      684.50      605.78     54.89 o 
   0   2   7       17.28       23.25      1.33 o 
   1   2   7       17.05       29.83      1.94 o 
   2   2   7       16.23       19.71      1.07 o 
   3   2   7       74.43       83.79      4.52 o 
   4   2   7      169.86      152.30      6.35 o 
   5   2   7      141.02      127.56      5.41 o 
   6   2   7      193.89      178.44      5.76 o 
   7   2   7      253.37      237.22      5.71 o 
   8   2   7        6.84        6.01      0.82 o 
   9   2   7        5.67        4.93      0.81 o 
  10   2   7        0.51       -0.72      0.72 o 
  11   2   7        3.00        4.23      0.95 o 
  -9   3   7        1.74        2.20      0.87 o 
  -8   3   7       11.39        8.78      0.93 o 
  -7   3   7        1.31        1.56      0.70 o 
  -6   3   7        0.63        0.67      0.59 o 
  -5   3   7       36.77       29.20      1.51 o 
  -4   3   7        0.43        0.37      0.51 o 
  -3   3   7       85.05       82.44      3.98 o 
  -2   3   7        5.53        8.39      0.55 o 
  -1   3   7      245.54      229.15     10.43 o 
   0   3   7      101.83      111.04      8.44 o 
   1   3   7        4.12        4.55      0.42 o 
   2   3   7      559.10      665.92     13.40 o 
   3   3   7        5.54        5.32      0.49 o 
   4   3   7      454.57      435.57     10.43 o 
   5   3   7       26.44       30.73      1.69 o 
   6   3   7       55.41       49.57      2.68 o 
   7   3   7      178.30      164.59      4.93 o 
   8   3   7        2.26        3.41      0.74 o 
   9   3   7        5.73        6.02      0.78 o 
  10   3   7        0.49        0.47      0.72 o 
  11   3   7        0.38       -0.03      0.81 o 
  -9   4   7        5.42        4.50      0.92 o 
  -8   4   7        7.53        9.22      0.92 o 
  -7   4   7        0.07        0.09      0.72 o 
  -6   4   7        0.03       -0.48      0.61 o 
  -5   4   7        1.28        0.96      0.59 o 
  -4   4   7        1.03        1.48      0.59 o 
  -3   4   7       79.50       84.00      3.99 o 
  -2   4   7      171.87      187.66      6.68 o 
  -1   4   7        0.50        1.10      0.29 o 
   0   4   7        0.85        2.38      0.36 o 
   1   4   7       82.37       76.03      3.93 o 
   2   4   7      131.87      154.99      6.97 o 
   3   4   7      714.65      777.34     13.83 o 
   4   4   7       39.83       42.63      1.91 o 
   5   4   7      132.96      130.15      5.13 o 
   6   4   7        8.59        7.60      0.63 o 
   7   4   7       74.42       66.93      3.28 o 
   8   4   7        0.59        0.58      0.63 o 
   9   4   7       38.78       38.48      1.84 o 
  10   4   7        8.79        8.54      0.93 o 
  11   4   7       17.93       20.67      1.16 o 
  -8   5   7        4.91        4.01      0.94 o 
  -7   5   7       23.89       26.66      1.21 o 
  -6   5   7       10.45        9.80      0.82 o 
  -5   5   7        8.58        9.60      0.73 o 
  -4   5   7        3.00        3.26      0.67 o 
  -3   5   7       13.96       13.51      0.87 o 
  -2   5   7        7.41        6.55      0.59 o 
  -1   5   7      106.08      102.17      6.79 o 
   0   5   7        9.02       11.95      0.48 o 
   1   5   7        0.03       -0.27      0.27 o 
   2   5   7        4.70        9.27      0.58 o 
   3   5   7        0.28        0.52      0.40 o 
   4   5   7       46.18       48.91      2.73 o 
   5   5   7       47.64       47.28      2.00 o 
   6   5   7        0.58        1.02      0.51 o 
   7   5   7        0.00        1.13      0.63 o 
   8   5   7        2.11        0.71      0.67 o 
   9   5   7       18.33       14.86      0.96 o 
  10   5   7       23.14       24.34      1.20 o 
  11   5   7       16.83       18.38      1.16 o 
  -8   6   7        0.00        1.16      0.76 o 
  -7   6   7       46.25       49.79      1.54 o 
  -6   6   7        1.73        3.16      0.70 o 
  -5   6   7        4.62        3.67      0.68 o 
  -4   6   7       53.65       62.32      2.95 o 
  -3   6   7       25.74       22.17      1.16 o 
  -2   6   7       47.18       43.03      2.13 o 
  -1   6   7       33.31       25.44      1.44 o 
   0   6   7        5.55        4.51      0.37 o 
   1   6   7      743.81      704.96     43.90 o 
   2   6   7       44.93       50.84      3.04 o 
   3   6   7       59.21       69.20      3.27 o 
   4   6   7      112.90      111.57      4.57 o 
   5   6   7        3.72        3.00      0.54 o 
   6   6   7        4.99        4.69      0.58 o 
   7   6   7       30.90       33.24      1.46 o 
   8   6   7        1.12        1.62      0.61 o 
   9   6   7        0.36        1.43      0.65 o 
  10   6   7       14.94       15.54      1.03 o 
  11   6   7        7.31        6.38      0.96 o 
  -7   7   7       11.86       14.27      1.11 o 
  -6   7   7        0.34        0.67      0.73 o 
  -5   7   7        5.57        4.70      0.73 o 
  -4   7   7       18.27       18.93      1.19 o 
  -3   7   7       62.20       59.14      2.80 o 
  -2   7   7       80.41       71.29      3.36 o 
  -1   7   7      310.79      288.69     17.62 o 
   0   7   7       83.48       76.75      4.34 o 
   1   7   7      248.28      234.96      9.88 o 
   2   7   7     1243.83     1120.09     14.16 o 
   3   7   7       18.95       18.24      0.80 o 
   4   7   7        4.48        2.80      0.57 o 
   5   7   7        0.19       -0.08      0.55 o 
   6   7   7      100.26       98.09      3.61 o 
   7   7   7        3.89        3.15      0.70 o 
   8   7   7       58.78       52.44      2.16 o 
   9   7   7        0.27        0.19      0.71 o 
  10   7   7       10.92       11.37      1.01 o 
  11   7   7       12.30       10.80      1.09 o 
  -6   8   7        1.68        0.64      0.86 o 
  -5   8   7        3.71        3.13      0.80 o 
  -4   8   7        0.49        1.84      0.74 o 
  -3   8   7        7.15        7.79      0.77 o 
  -2   8   7       71.02       70.05      2.76 o 
  -1   8   7       49.83       45.99      4.22 o 
   0   8   7       15.47       17.25      0.62 o 
   1   8   7      220.68      204.37      3.83 o 
   2   8   7      283.06      261.79      6.32 o 
   3   8   7       60.35       62.93      3.24 o 
   4   8   7        5.14        5.22      0.63 o 
   5   8   7       91.63       81.91      3.28 o 
   6   8   7       34.30       34.43      1.70 o 
   7   8   7        8.30        9.49      0.83 o 
   8   8   7        8.60        9.17      0.86 o 
   9   8   7       27.28       27.07      1.30 o 
  10   8   7       18.96       16.90      1.19 o 
  11   8   7        6.52        4.97      0.95 o 
  -5   9   7        0.14       -0.47      0.81 o 
  -4   9   7        9.61       10.34      0.98 o 
  -3   9   7        0.27       -0.31      0.70 o 
  -2   9   7       12.89       10.38      0.83 o 
  -1   9   7        0.75        0.92      0.40 o 
   0   9   7        7.41        7.85      1.13 o 
   1   9   7       23.72       19.76      0.68 o 
   2   9   7       36.52       28.94      1.31 o 
   3   9   7        8.37        9.39      0.74 o 
   4   9   7        4.21        4.08      0.69 o 
   5   9   7       70.30       72.39      2.65 o 
   6   9   7       29.18       27.47      1.48 o 
   7   9   7        0.45        1.06      0.72 o 
   8   9   7       17.47       15.45      1.02 o 
   9   9   7        1.98        1.84      0.84 o 
  10   9   7        0.08        0.75      0.82 o 
  -4  10   7        6.18        7.84      1.10 o 
  -3  10   7        2.22        2.76      0.78 o 
  -2  10   7        9.79        9.25      0.91 o 
  -1  10   7       26.85       28.03      2.87 o 
   0  10   7        0.00       -0.35      0.44 o 
   1  10   7       26.22       30.79      4.39 o 
   2  10   7       16.95       16.72      0.91 o 
   3  10   7        8.37        9.55      0.78 o 
   4  10   7        0.12        0.42      0.65 o 
   5  10   7       38.38       37.85      1.78 o 
   6  10   7        0.01       -0.51      0.68 o 
   7  10   7        2.24        3.60      0.83 o 
   8  10   7       11.49       11.72      0.98 o 
   9  10   7        6.24        7.32      0.95 o 
  -3  11   7       34.62       36.94      1.50 o 
  -2  11   7        0.12       -0.31      0.83 o 
  -1  11   7       13.66       14.34      0.91 o 
   0  11   7       14.13       12.66      2.42 o 
   1  11   7       34.34       34.73      0.97 o 
   2  11   7        0.48       -0.69      0.69 o 
   3  11   7       30.94       31.42      1.43 o 
   4  11   7       67.53       64.67      1.85 o 
   5  11   7        2.06        2.77      0.79 o 
   6  11   7       36.44       34.34      1.32 o 
   7  11   7        6.11        5.43      0.96 o 
   8  11   7        7.30        7.12      0.98 o 
  -1  12   7        4.66        4.66      0.74 o 
   0  12   7       21.92       20.39      2.68 o 
   1  12   7        0.49        0.99      0.55 o 
   2  12   7        0.01       -0.78      0.78 o 
   3  12   7       41.38       46.43      1.46 o 
   4  12   7       90.76       87.14      1.94 o 
   5  12   7        5.41        5.58      0.92 o 
   6  12   7        6.85        5.54      0.98 o 
  -5  -8   8        0.26        0.56      0.83 o 
  -4  -8   8        0.43       -0.29      0.85 o 
  -3  -8   8        1.49        1.99      0.89 o 
  -2  -8   8        7.50        8.59      0.96 o 
  -1  -8   8        5.14        5.54      0.92 o 
   0  -8   8        6.52        7.23      0.67 o 
   1  -8   8        3.60        2.09      0.61 o 
   2  -8   8        3.05        1.97      0.91 o 
  -6  -7   8        1.89        2.88      0.93 o 
  -5  -7   8       17.48       17.50      1.12 o 
  -4  -7   8        1.55        1.05      0.79 o 
  -3  -7   8        7.36        7.61      0.88 o 
  -2  -7   8        0.06       -0.20      0.73 o 
  -1  -7   8        2.44        3.37      0.63 o 
   0  -7   8        1.47        0.96      0.53 o 
   1  -7   8        2.69        2.14      0.54 o 
   2  -7   8        5.13        4.21      0.88 o 
   3  -7   8       13.23       13.16      1.06 o 
   4  -7   8        0.56        1.78      0.93 o 
  -7  -6   8        0.00        1.88      0.85 o 
  -6  -6   8       10.17       12.02      1.04 o 
  -5  -6   8        0.37       -0.12      0.71 o 
  -4  -6   8        1.19       -0.07      0.78 o 
  -3  -6   8        1.11        1.63      0.70 o 
  -2  -6   8       20.19       20.32      1.06 o 
  -1  -6   8        0.01        0.35      0.45 o 
   0  -6   8       14.62       13.81      0.64 o 
   1  -6   8        5.06        4.30      0.53 o 
   2  -6   8        8.07        8.76      0.85 o 
   3  -6   8        2.53        3.63      0.80 o 
   4  -6   8        0.47        0.57      0.75 o 
   5  -6   8        1.31        0.20      0.86 o 
  -8  -5   8        1.38        3.56      0.83 o 
  -7  -5   8        3.16        2.42      0.89 o 
  -6  -5   8        4.07        5.32      0.79 o 
  -5  -5   8        9.86       10.30      0.82 o 
  -4  -5   8        7.18        7.02      0.74 o 
  -3  -5   8        0.91        1.60      0.61 o 
  -2  -5   8       16.96       20.01      1.01 o 
  -1  -5   8        4.01        2.88      0.49 o 
   0  -5   8       28.28       27.31      0.84 o 
   1  -5   8        8.33        6.92      0.54 o 
   2  -5   8       83.22       73.54      2.51 o 
   3  -5   8        0.00       -0.20      0.66 o 
   4  -5   8        4.78        4.61      0.80 o 
   5  -5   8       10.89        7.83      0.92 o 
   6  -5   8       12.13       12.29      1.02 o 
  -9  -4   8        0.68        1.44      0.86 o 
  -8  -4   8        0.14        1.50      0.73 o 
  -7  -4   8        0.21        1.04      0.76 o 
  -6  -4   8       12.37       10.69      0.96 o 
  -5  -4   8        0.45       -0.67      0.67 o 
  -4  -4   8        8.27        7.74      0.82 o 
  -3  -4   8        1.65        1.50      0.63 o 
  -2  -4   8        0.75        1.25      0.56 o 
  -1  -4   8       36.51       38.70      1.96 o 
   0  -4   8       72.54       60.96      2.07 o 
   1  -4   8       21.17       17.64      0.89 o 
   2  -4   8       98.56      110.86      3.60 o 
   3  -4   8       12.83       10.60      0.85 o 
   4  -4   8        0.00        0.25      0.69 o 
   5  -4   8        2.52        1.73      0.77 o 
   6  -4   8       16.12       15.41      1.03 o 
   7  -4   8       24.61       25.95      1.29 o 
  -9  -3   8        0.02       -0.43      0.81 o 
  -8  -3   8        3.06        2.87      0.82 o 
  -7  -3   8        6.28        8.85      0.86 o 
  -6  -3   8        0.16        2.27      0.62 o 
  -5  -3   8       31.47       35.24      1.49 o 
  -4  -3   8       34.04       33.06      1.80 o 
  -3  -3   8        5.45        5.90      0.65 o 
  -2  -3   8       39.50       36.09      1.99 o 
  -1  -3   8       16.06       17.59      0.66 o 
   0  -3   8       13.26       11.86      0.48 o 
   1  -3   8        3.35        1.78      0.41 o 
   2  -3   8       53.75       56.97      2.66 o 
   3  -3   8       56.78       54.17      2.65 o 
   4  -3   8        5.11        5.26      0.72 o 
   5  -3   8       15.54       13.17      0.88 o 
   6  -3   8       13.33       14.66      0.96 o 
   7  -3   8        6.13        7.37      0.83 o 
   8  -3   8        0.38       -0.19      0.86 o 
  -9  -2   8        3.49        2.10      0.89 o 
  -8  -2   8        1.86        0.86      0.79 o 
  -7  -2   8        0.20       -0.05      0.71 o 
  -6  -2   8        0.14        0.45      0.64 o 
  -5  -2   8       16.52       16.16      0.91 o 
  -4  -2   8       17.41       15.97      0.91 o 
  -3  -2   8        0.01        0.15      0.52 o 
  -2  -2   8        0.45        0.54      0.50 o 
  -1  -2   8       19.88       23.24      1.47 o 
   0  -2   8        3.69        4.72      0.42 o 
   1  -2   8       30.13       25.63      0.90 o 
   2  -2   8        0.11        0.52      0.53 o 
   3  -2   8        7.53       10.70      0.70 o 
   4  -2   8        2.90        4.05      0.62 o 
   5  -2   8        2.72        2.45      0.65 o 
   6  -2   8        8.05        8.03      0.78 o 
   7  -2   8        5.49        5.74      0.84 o 
   8  -2   8        4.89        3.44      0.88 o 
   9  -2   8        0.22        1.24      0.82 o 
  -9  -1   8        0.37        0.14      0.86 o 
  -8  -1   8        4.79        5.50      0.83 o 
  -7  -1   8        4.87        4.30      0.78 o 
  -6  -1   8        0.85       -0.02      0.67 o 
  -5  -1   8       39.01       41.69      2.10 o 
  -4  -1   8       33.68       41.75      1.93 o 
  -3  -1   8        1.65        1.60      0.56 o 
  -2  -1   8        9.51        9.75      0.65 o 
  -1  -1   8       60.27       61.63      2.21 o 
   0  -1   8      104.73      101.94      4.04 o 
   1  -1   8       22.98       21.97      1.11 o 
   2  -1   8        3.38        5.72      0.58 o 
   3  -1   8        0.04       -0.12      0.50 o 
   4  -1   8        0.78        1.38      0.53 o 
   5  -1   8       30.41       29.94      1.50 o 
   6  -1   8        8.00        9.40      0.76 o 
   7  -1   8        1.51        0.40      0.67 o 
   8  -1   8       43.61       44.64      1.63 o 
   9  -1   8        0.88        0.98      0.76 o 
  -9   0   8        5.41        4.44      0.93 o 
  -8   0   8        6.21        6.11      0.82 o 
  -7   0   8       14.80       17.51      0.99 o 
  -6   0   8        4.70        6.95      0.68 o 
  -5   0   8        1.72        0.75      0.63 o 
  -4   0   8      130.55      135.30      5.06 o 
  -3   0   8       47.21       47.94      1.89 o 
  -2   0   8        1.36        0.82      0.45 o 
  -1   0   8        2.13        2.46      0.42 o 
   0   0   8       64.30       58.39      2.88 o 
   1   0   8        2.40        3.55      0.35 o 
   2   0   8      292.11      314.72      8.64 o 
   3   0   8       13.69       10.67      0.69 o 
   4   0   8      314.11      302.86      7.53 o 
   5   0   8       76.98       76.46      3.57 o 
   6   0   8       90.90       84.53      3.31 o 
   7   0   8       31.22       26.85      1.31 o 
   8   0   8       12.03       12.66      0.96 o 
   9   0   8        2.96        2.66      0.83 o 
  10   0   8        1.31        1.30      0.83 o 
  -9   1   8        1.90        2.00      0.86 o 
  -8   1   8        5.48        6.63      0.82 o 
  -7   1   8        0.20        0.78      0.69 o 
  -6   1   8       17.09       17.98      1.06 o 
  -5   1   8        8.83        9.54      0.71 o 
  -4   1   8        0.20       -0.07      0.52 o 
  -3   1   8        9.31        9.80      0.61 o 
  -2   1   8       29.03       31.13      1.55 o 
  -1   1   8        7.12        9.69      0.62 o 
   0   1   8        0.03        1.25      0.29 o 
   1   1   8       70.01       69.98      2.41 o 
   2   1   8      237.77      266.57      8.25 o 
   3   1   8        1.20        0.05      0.53 o 
   4   1   8      930.75      862.18     13.45 o 
   5   1   8      142.34      146.33      5.23 o 
   6   1   8        0.56        0.63      0.57 o 
   7   1   8       44.49       37.99      1.78 o 
   8   1   8        8.95        9.49      0.84 o 
   9   1   8       17.19       18.17      1.08 o 
  10   1   8        5.36        4.45      0.90 o 
  -9   2   8        2.40        1.23      0.93 o 
  -8   2   8        1.20       -0.76      0.76 o 
  -7   2   8        0.13        0.23      0.68 o 
  -6   2   8       42.65       39.84      1.96 o 
  -5   2   8       37.78       35.18      1.95 o 
  -4   2   8       13.15       11.79      0.76 o 
  -3   2   8        4.76        1.96      0.52 o 
  -2   2   8       62.58       63.12      3.22 o 
  -1   2   8        0.05        0.06      0.34 o 
   0   2   8       35.50       39.84      2.21 o 
   1   2   8      181.69      205.68      7.02 o 
   2   2   8       10.05        6.48      0.57 o 
   3   2   8      128.90      119.57      5.57 o 
   4   2   8       40.19       43.93      2.35 o 
   5   2   8      352.93      358.70      7.97 o 
   6   2   8       53.02       47.86      2.31 o 
   7   2   8        0.66        1.09      0.59 o 
   8   2   8        7.08        7.72      0.82 o 
   9   2   8       13.77       12.04      0.97 o 
  10   2   8       28.43       26.71      1.26 o 
  11   2   8        6.21        6.37      1.05 o 
  -9   3   8       12.21        8.99      1.15 o 
  -8   3   8        0.39        0.25      0.79 o 
  -7   3   8       16.61       15.26      0.98 o 
  -6   3   8       19.10       17.01      0.89 o 
  -5   3   8       13.69       15.65      0.81 o 
  -4   3   8       58.13       55.75      3.04 o 
  -3   3   8        5.97        5.15      0.57 o 
  -2   3   8        0.18        0.18      0.45 o 
  -1   3   8        0.74        1.29      0.31 o 
   0   3   8       34.48       28.81      1.13 o 
   1   3   8      252.46      252.64     17.09 o 
   2   3   8       29.42       34.38      1.96 o 
   3   3   8       62.09       76.04      3.79 o 
   4   3   8       14.68       14.10      0.69 o 
   5   3   8       11.39       11.65      0.65 o 
   6   3   8        5.51        4.15      0.58 o 
   7   3   8        1.93        2.22      0.63 o 
   8   3   8        0.10        0.28      0.66 o 
   9   3   8        0.49        0.30      0.71 o 
  10   3   8        0.85       -0.37      0.80 o 
  11   3   8        2.61        0.95      0.94 o 
  -8   4   8        0.58        0.08      0.79 o 
  -7   4   8        4.98        7.42      0.90 o 
  -6   4   8        5.86        3.86      0.69 o 
  -5   4   8       26.37       23.97      1.13 o 
  -4   4   8        0.03        1.16      0.57 o 
  -3   4   8       31.61       29.81      1.18 o 
  -2   4   8        8.52        9.90      0.61 o 
  -1   4   8      127.83      102.80      3.51 o 
   0   4   8        7.27        6.43      0.35 o 
   1   4   8       10.89        9.17      0.46 o 
   2   4   8       43.49       47.06      2.63 o 
   3   4   8      271.35      258.93      8.01 o 
   4   4   8       88.37       99.51      4.77 o 
   5   4   8        5.14        5.34      0.57 o 
   6   4   8       30.83       26.49      1.29 o 
   7   4   8       19.80       17.34      0.88 o 
   8   4   8       35.95       36.18      1.72 o 
   9   4   8        0.57        1.20      0.71 o 
  10   4   8        4.50        5.29      0.83 o 
  11   4   8        0.38        0.22      0.82 o 
  -8   5   8        1.95        0.42      0.89 o 
  -7   5   8        5.98        6.26      0.90 o 
  -6   5   8        1.66        0.90      0.69 o 
  -5   5   8       21.02       22.25      1.27 o 
  -4   5   8        0.83        0.88      0.71 o 
  -3   5   8      302.09      281.69      6.50 o 
  -2   5   8       38.45       36.88      1.85 o 
  -1   5   8      164.10      154.02      5.58 o 
   0   5   8        2.49        3.49      0.55 o 
   1   5   8        6.20        7.53      0.39 o 
   2   5   8        4.66        6.18      0.58 o 
   3   5   8        3.42        3.98      0.53 o 
   4   5   8      126.29      120.01      4.99 o 
   5   5   8        3.05        5.02      0.59 o 
   6   5   8        6.34        5.09      0.60 o 
   7   5   8        8.81       10.35      0.82 o 
   8   5   8       36.04       36.04      1.79 o 
   9   5   8       25.67       22.98      1.16 o 
  10   5   8        2.95        3.18      0.84 o 
  11   5   8        7.61        5.38      1.00 o 
  -7   6   8        0.29       -0.34      0.82 o 
  -6   6   8        0.18        0.54      0.67 o 
  -5   6   8        4.24        3.87      0.73 o 
  -4   6   8       49.47       60.03      2.66 o 
  -3   6   8       30.90       27.89      1.42 o 
  -2   6   8        0.63        1.06      0.67 o 
  -1   6   8      360.18      326.96     17.40 o 
   0   6   8      439.41      408.55     27.06 o 
   1   6   8       10.95       11.55      0.49 o 
   2   6   8      338.53      402.28      9.17 o 
   3   6   8       26.32       25.92      1.26 o 
   4   6   8        0.62        0.62      0.46 o 
   5   6   8        1.71        1.29      0.53 o 
   6   6   8       59.18       38.08      2.32 o 
   7   6   8       17.43       17.84      0.94 o 
   8   6   8        3.64        5.00      0.72 o 
   9   6   8        1.53        0.14      0.69 o 
  10   6   8       10.28       10.20      0.95 o 
  11   6   8        0.04       -0.46      0.82 o 
  -7   7   8        0.12        0.06      0.87 o 
  -6   7   8        2.64        2.43      0.76 o 
  -5   7   8        1.76        1.41      0.71 o 
  -4   7   8        1.90        3.77      0.78 o 
  -3   7   8        0.05       -0.02      0.66 o 
  -2   7   8      131.67      136.43      4.10 o 
  -1   7   8      127.96      129.50     12.50 o 
   0   7   8      394.91      368.80     37.39 o 
   1   7   8       51.11       51.06      2.80 o 
   2   7   8       10.32       11.69      0.71 o 
   3   7   8       10.45       10.35      0.69 o 
   4   7   8       11.80        9.35      0.68 o 
   5   7   8       91.15       93.17      3.52 o 
   6   7   8       75.49       64.71      2.87 o 
   7   7   8       52.82       52.97      2.49 o 
   8   7   8        0.19        1.54      0.67 o 
   9   7   8        5.01        4.56      0.81 o 
  10   7   8        2.79        3.86      0.80 o 
  11   7   8        0.84        0.44      0.82 o 
  -6   8   8       12.21       12.38      1.02 o 
  -5   8   8        0.07        0.23      0.75 o 
  -4   8   8        1.06        1.09      0.76 o 
  -3   8   8       58.97       52.83      2.08 o 
  -2   8   8        0.37        1.04      0.64 o 
  -1   8   8        4.97        3.79      0.89 o 
   0   8   8       69.55       65.05      4.12 o 
   1   8   8       17.49       15.86      1.02 o 
   2   8   8       20.26       18.97      0.88 o 
   3   8   8        5.27        5.62      0.62 o 
   4   8   8        5.28        5.22      0.65 o 
   5   8   8        8.27        6.73      0.72 o 
   6   8   8       18.35       18.89      0.92 o 
   7   8   8        3.64        4.81      0.77 o 
   8   8   8        3.12        3.58      0.74 o 
   9   8   8        5.60        4.14      0.87 o 
  10   8   8        4.87        4.79      0.96 o 
  -5   9   8        2.59        1.48      0.83 o 
  -4   9   8        0.45        1.14      0.83 o 
  -3   9   8       13.62       12.76      0.96 o 
  -2   9   8        3.23        1.67      0.74 o 
  -1   9   8        0.86        0.98      0.65 o 
   0   9   8       16.50       13.30      0.58 o 
   1   9   8       30.40       27.78      2.13 o 
   2   9   8        3.08        2.40      0.58 o 
   3   9   8       10.74       10.02      0.74 o 
   4   9   8       11.04       11.54      0.79 o 
   5   9   8       21.35       20.46      1.03 o 
   6   9   8        0.84        0.44      0.63 o 
   7   9   8        6.37        6.54      0.85 o 
   8   9   8        0.04        1.80      0.68 o 
   9   9   8        2.59        3.47      0.82 o 
  10   9   8       25.64       26.09      1.29 o 
  -4  10   8        7.38       11.85      1.17 o 
  -3  10   8        1.76        1.55      0.82 o 
  -2  10   8        0.08       -0.74      0.74 o 
  -1  10   8        2.11        1.42      0.49 o 
   0  10   8        0.60        0.59      1.02 o 
   1  10   8        6.83        8.24      0.56 o 
   2  10   8        7.38        8.05      0.77 o 
   3  10   8       54.96       56.99      2.11 o 
   4  10   8        6.14        7.49      0.80 o 
   5  10   8        0.29        1.32      0.67 o 
   6  10   8        0.07       -0.31      0.68 o 
   7  10   8       10.98       12.84      1.01 o 
   8  10   8       19.47       20.20      1.20 o 
   9  10   8        0.90        0.76      0.83 o 
  -3  11   8       25.50       28.73      1.38 o 
  -2  11   8        5.04        7.98      0.94 o 
  -1  11   8        4.31        5.01      0.78 o 
   0  11   8        2.18        0.71      0.86 o 
   1  11   8       22.62       22.96      1.69 o 
   2  11   8       16.74       17.38      1.05 o 
   3  11   8       19.74       17.35      1.05 o 
   4  11   8       10.53        8.85      0.95 o 
   5  11   8       13.08       13.32      0.91 o 
   6  11   8        8.22        7.46      0.93 o 
   7  11   8        0.89        0.06      0.83 o 
   8  11   8        1.49        2.53      0.88 o 
  -1  12   8        0.13        0.04      0.58 o 
   0  12   8        0.27        0.64      0.58 o 
   1  12   8       61.49       63.17      4.58 o 
   2  12   8       45.47       51.56      1.57 o 
   3  12   8       20.76       19.96      1.12 o 
   4  12   8       48.01       50.89      1.61 o 
   5  12   8        0.83        1.69      0.82 o 
   6  12   8       34.55       33.20      1.39 o 
  -5  -7   9        2.07        2.92      0.91 o 
  -4  -7   9        3.19        3.43      0.86 o 
  -3  -7   9        2.26        1.34      0.87 o 
  -2  -7   9        0.22        0.00      0.79 o 
  -1  -7   9        2.19        2.54      0.97 o 
   0  -7   9        0.23        0.78      0.55 o 
   1  -7   9        0.25       -0.39      0.54 o 
   2  -7   9        1.46        1.47      0.82 o 
  -6  -6   9        0.03       -0.48      0.83 o 
  -5  -6   9        0.41        0.27      0.72 o 
  -4  -6   9        7.62       11.45      0.97 o 
  -3  -6   9        0.82        1.55      0.74 o 
  -2  -6   9        7.04        7.05      0.85 o 
  -1  -6   9        5.93        5.07      0.86 o 
   0  -6   9        3.91        4.12      0.99 o 
   1  -6   9        1.22        1.16      0.91 o 
   2  -6   9        1.65        1.77      0.83 o 
   3  -6   9        0.01        0.27      0.79 o 
   4  -6   9        0.00       -0.61      0.82 o 
  -7  -5   9        3.81        3.27      0.99 o 
  -6  -5   9       19.34       20.40      1.15 o 
  -5  -5   9        0.14        0.35      0.73 o 
  -4  -5   9        0.02        0.22      0.71 o 
  -3  -5   9        0.04        1.16      0.69 o 
  -2  -5   9       46.43       41.34      1.81 o 
  -1  -5   9       11.86       11.66      0.63 o 
   0  -5   9       24.50       19.74      0.75 o 
   1  -5   9       49.28       44.53      2.50 o 
   2  -5   9       19.93       20.55      1.08 o 
   3  -5   9        0.00       -0.34      0.74 o 
   4  -5   9        6.50        7.33      0.94 o 
   5  -5   9       26.10       32.19      1.36 o 
   6  -5   9        0.52        0.60      0.90 o 
  -8  -4   9        7.34        8.06      1.00 o 
  -7  -4   9        0.24       -0.59      0.86 o 
  -6  -4   9        0.23        1.13      0.68 o 
  -5  -4   9        0.05        1.19      0.67 o 
  -4  -4   9        0.23       -0.48      0.69 o 
  -3  -4   9       12.82       12.47      0.88 o 
  -2  -4   9       18.01       19.24      0.94 o 
  -1  -4   9       16.09       12.74      0.58 o 
   0  -4   9       45.66       50.73      2.82 o 
   1  -4   9        3.99        4.79      0.52 o 
   2  -4   9       52.48       50.90      2.31 o 
   3  -4   9        0.80        2.91      0.69 o 
   4  -4   9       44.20       43.10      1.74 o 
   5  -4   9        3.47        2.67      0.84 o 
   6  -4   9       27.35       31.16      1.32 o 
   7  -4   9       27.91       25.85      1.39 o 
  -8  -3   9        4.20        4.37      0.86 o 
  -7  -3   9        0.01        1.34      0.74 o 
  -6  -3   9       28.45       26.61      1.25 o 
  -5  -3   9        8.24        6.51      0.84 o 
  -4  -3   9        6.42        6.72      0.82 o 
  -3  -3   9        3.59        6.10      0.74 o 
  -2  -3   9        1.66        2.55      0.56 o 
  -1  -3   9        6.55        6.41      0.49 o 
   0  -3   9       36.50       33.26      1.45 o 
   1  -3   9        2.03        2.51      0.44 o 
   2  -3   9        0.00       -0.71      0.71 o 
   3  -3   9       31.19       30.20      1.63 o 
   4  -3   9       32.46       31.10      1.53 o 
   5  -3   9        4.87        4.90      0.82 o 
   6  -3   9       15.39       12.81      0.98 o 
   7  -3   9        0.77        0.92      0.78 o 
   8  -3   9        1.93        1.51      0.91 o 
  -9  -2   9        1.16        2.16      0.92 o 
  -8  -2   9        1.37        2.13      0.78 o 
  -7  -2   9        2.37        4.36      0.81 o 
  -6  -2   9        0.06       -0.14      0.67 o 
  -5  -2   9        1.92        2.85      0.71 o 
  -4  -2   9        1.94        2.09      0.65 o 
  -3  -2   9        0.00        0.20      0.56 o 
  -2  -2   9        9.28        8.62      0.71 o 
  -1  -2   9       11.32       11.06      0.51 o 
   0  -2   9       26.87       22.55      0.74 o 
   1  -2   9        2.03        2.75      0.42 o 
   2  -2   9        2.19        1.95      0.61 o 
   3  -2   9        1.07        2.02      0.58 o 
   4  -2   9        0.42       -0.44      0.61 o 
   5  -2   9        8.35        8.30      0.81 o 
   6  -2   9       52.56       51.74      1.88 o 
   7  -2   9        0.20       -0.75      0.75 o 
   8  -2   9        0.48       -0.08      0.82 o 
  -9  -1   9        0.15       -0.55      0.84 o 
  -8  -1   9        5.45        5.26      0.94 o 
  -7  -1   9       12.81       16.07      1.08 o 
  -6  -1   9       37.54       38.07      1.87 o 
  -5  -1   9       36.25       32.98      1.68 o 
  -4  -1   9      179.70      199.46      5.05 o 
  -3  -1   9       15.00       13.79      0.81 o 
  -2  -1   9        6.33        7.60      0.66 o 
  -1  -1   9       21.58       22.19      0.74 o 
   0  -1   9       87.02       81.63      2.73 o 
   1  -1   9       93.92       82.96      5.36 o 
   2  -1   9       28.42       24.88      1.27 o 
   3  -1   9       29.62       32.23      1.80 o 
   4  -1   9       49.85       44.57      2.23 o 
   5  -1   9       20.57       19.44      0.95 o 
   6  -1   9        0.79        0.54      0.67 o 
   7  -1   9        7.73        6.45      0.89 o 
   8  -1   9        0.47       -0.15      0.77 o 
   9  -1   9        4.69        6.06      0.87 o 
  -9   0   9        0.03       -0.03      0.81 o 
  -8   0   9        0.11        0.72      0.74 o 
  -7   0   9        4.11        3.52      0.82 o 
  -6   0   9       19.99       18.62      0.98 o 
  -5   0   9       48.91       51.74      2.48 o 
  -4   0   9        7.24       10.07      0.81 o 
  -3   0   9        0.28       -0.55      0.55 o 
  -2   0   9       16.87       15.39      0.84 o 
  -1   0   9       38.80       39.36      1.39 o 
   0   0   9       46.31       47.35      3.75 o 
   1   0   9       93.67       94.56      3.26 o 
   2   0   9      323.90      347.33      8.26 o 
   3   0   9      324.51      334.97      7.50 o 
   4   0   9       36.66       33.56      1.47 o 
   5   0   9       11.19       13.28      0.80 o 
   6   0   9        3.60        1.95      0.69 o 
   7   0   9        2.93        2.47      0.77 o 
   8   0   9       37.87       42.40      1.41 o 
   9   0   9       16.68       11.57      1.04 o 
  -9   1   9        3.61        4.08      0.96 o 
  -8   1   9        0.00       -0.56      0.76 o 
  -7   1   9        1.45        2.06      0.78 o 
  -6   1   9        0.54        0.84      0.65 o 
  -5   1   9        4.29        2.69      0.65 o 
  -4   1   9        1.78        0.16      0.65 o 
  -3   1   9        8.09        8.58      0.69 o 
  -2   1   9       22.05       25.25      1.35 o 
  -1   1   9       47.26       39.81      2.14 o 
   0   1   9      172.94      156.39     12.69 o 
   1   1   9       70.20       66.49      2.50 o 
   2   1   9      461.43      499.77     10.12 o 
   3   1   9      666.70      653.19     10.89 o 
   4   1   9        8.19        6.27      0.69 o 
   5   1   9       40.03       38.30      1.49 o 
   6   1   9        0.31       -0.21      0.59 o 
   7   1   9        0.19        0.18      0.62 o 
   8   1   9        0.05       -0.75      0.75 o 
   9   1   9        7.82        7.02      0.99 o 
  10   1   9        0.15       -0.82      0.82 o 
  -9   2   9       30.71       37.42      1.55 o 
  -8   2   9        2.79        1.27      0.82 o 
  -7   2   9        0.82        0.07      0.74 o 
  -6   2   9       19.90       18.02      1.01 o 
  -5   2   9        0.01        0.43      0.60 o 
  -4   2   9        0.96       -0.62      0.62 o 
  -3   2   9        8.88        6.54      0.62 o 
  -2   2   9       19.88       24.51      1.36 o 
  -1   2   9       72.46       68.62      6.43 o 
   0   2   9       22.24       24.67      0.92 o 
   1   2   9        3.76        5.21      0.38 o 
   2   2   9       17.93       24.02      1.20 o 
   3   2   9       21.57       21.57      0.80 o 
   4   2   9       12.47       14.74      0.75 o 
   5   2   9        2.04        1.20      0.58 o 
   6   2   9       53.62       55.54      2.65 o 
   7   2   9        7.98        7.79      0.75 o 
   8   2   9       13.55       15.72      1.03 o 
   9   2   9       38.89       37.96      1.42 o 
  10   2   9        0.01        0.82      0.82 o 
  -8   3   9        6.34        7.98      0.92 o 
  -7   3   9        1.74        0.99      0.80 o 
  -6   3   9        0.01       -0.39      0.67 o 
  -5   3   9      109.05       98.34      3.18 o 
  -4   3   9        3.61        3.77      0.67 o 
  -3   3   9        0.11        0.60      0.52 o 
  -2   3   9       17.65       20.47      0.98 o 
  -1   3   9      106.71      106.28      3.80 o 
   0   3   9        0.51        0.21      0.32 o 
   1   3   9       70.51       73.61      2.64 o 
   2   3   9        0.53        2.28      0.57 o 
   3   3   9      230.75      241.29      7.03 o 
   4   3   9       59.37       65.77      2.91 o 
   5   3   9        6.85        6.98      0.64 o 
   6   3   9        1.35        0.93      0.56 o 
   7   3   9        7.17        8.68      0.78 o 
   8   3   9        0.81        0.55      0.70 o 
   9   3   9        3.24        4.93      0.77 o 
  10   3   9        0.18       -0.30      0.77 o 
  -8   4   9        0.16       -0.03      0.84 o 
  -7   4   9       12.27       13.91      1.04 o 
  -6   4   9        4.44        3.87      0.75 o 
  -5   4   9       19.60       19.39      0.98 o 
  -4   4   9       14.79       14.68      0.92 o 
  -3   4   9        2.66        2.69      0.59 o 
  -2   4   9        2.85        3.15      0.54 o 
  -1   4   9        3.88        4.25      0.38 o 
   0   4   9        0.00        0.45      0.30 o 
   1   4   9        1.31        1.08      0.33 o 
   2   4   9       77.71      104.94      4.88 o 
   3   4   9       64.64       53.70      2.84 o 
   4   4   9       17.83       20.54      1.21 o 
   5   4   9       26.42       20.26      1.02 o 
   6   4   9      107.41       96.34      3.55 o 
   7   4   9        0.37       -0.49      0.60 o 
   8   4   9        7.16        9.24      0.84 o 
   9   4   9       10.65       10.19      0.92 o 
  10   4   9        9.00       10.68      0.94 o 
  -8   5   9        0.67        0.93      0.82 o 
  -7   5   9        0.05       -0.39      0.79 o 
  -6   5   9        1.32        2.09      0.76 o 
  -5   5   9       25.54       24.22      1.08 o 
  -4   5   9       41.33       42.58      2.27 o 
  -3   5   9       27.84       25.07      1.30 o 
  -2   5   9      245.38      247.02      6.13 o 
  -1   5   9        1.96        2.53      0.41 o 
   0   5   9       17.88       11.74      0.56 o 
   1   5   9        4.47        5.73      0.68 o 
   2   5   9       32.96       39.70      1.97 o 
   3   5   9       21.97       24.88      1.27 o 
   4   5   9        3.59        1.04      0.54 o 
   5   5   9        5.39        4.45      0.60 o 
   6   5   9       18.68       14.82      0.78 o 
   7   5   9       47.44       50.68      2.45 o 
   8   5   9        4.49        4.26      0.76 o 
   9   5   9        3.40        3.47      0.79 o 
  10   5   9        3.33        3.57      0.88 o 
  11   5   9        6.16        8.46      0.98 o 
  -7   6   9        4.66        8.67      0.97 o 
  -6   6   9        0.45        0.65      0.77 o 
  -5   6   9       24.95       24.71      1.23 o 
  -4   6   9        6.41        4.15      0.88 o 
  -3   6   9       93.62       90.87      3.27 o 
  -2   6   9      601.65      587.67      8.29 o 
  -1   6   9        6.49        6.31      0.51 o 
   0   6   9      111.62      104.84      9.46 o 
   1   6   9       24.53       28.06      0.92 o 
   2   6   9       10.65       11.41      0.72 o 
   3   6   9        0.78        0.65      0.49 o 
   4   6   9       42.67       33.97      1.72 o 
   5   6   9       99.59       94.37      3.49 o 
   6   6   9       14.52       13.46      0.81 o 
   7   6   9       11.05        9.37      0.85 o 
   8   6   9        0.12       -0.39      0.69 o 
   9   6   9        8.53        8.90      0.89 o 
  10   6   9        1.27        3.03      0.78 o 
  -6   7   9        0.18        0.17      0.79 o 
  -5   7   9        7.45        8.06      0.89 o 
  -4   7   9       17.27       19.25      1.08 o 
  -3   7   9       65.08       58.57      2.33 o 
  -2   7   9       12.06       13.77      0.88 o 
  -1   7   9       80.81       80.20      3.17 o 
   0   7   9       13.91        9.77      1.45 o 
   1   7   9      115.70      111.93      6.00 o 
   2   7   9        8.51        8.80      0.70 o 
   3   7   9        4.42        2.93      0.60 o 
   4   7   9      121.80      114.91      3.90 o 
   5   7   9      138.62      129.40      3.79 o 
   6   7   9        0.82        0.44      0.65 o 
   7   7   9        0.57        1.25      0.70 o 
   8   7   9        3.36        4.07      0.73 o 
   9   7   9        0.17        0.58      0.74 o 
  10   7   9        9.74        8.54      1.02 o 
  -6   8   9        1.72        2.67      0.87 o 
  -5   8   9        1.85        2.39      0.78 o 
  -4   8   9        5.63        6.31      0.89 o 
  -3   8   9       35.89       37.02      1.61 o 
  -2   8   9        0.02       -0.18      0.70 o 
  -1   8   9       49.45       42.34      3.16 o 
   0   8   9       17.14       15.84      0.98 o 
   1   8   9        1.09        0.60      0.58 o 
   2   8   9        8.72       10.87      0.71 o 
   3   8   9       32.08       39.39      1.79 o 
   4   8   9       15.45       13.92      0.86 o 
   5   8   9       40.67       44.41      2.16 o 
   6   8   9        2.32        1.02      0.69 o 
   7   8   9        1.03        0.53      0.71 o 
   8   8   9        0.14        0.63      0.73 o 
   9   8   9        0.21        1.28      0.71 o 
  10   8   9       13.16       11.28      1.09 o 
  -5   9   9        1.07        1.83      0.77 o 
  -4   9   9        3.88        4.45      0.96 o 
  -3   9   9        5.16        5.57      0.82 o 
  -2   9   9        2.04        1.50      0.74 o 
  -1   9   9       18.68       16.90      3.22 o 
   0   9   9       35.01       33.46      3.69 o 
   1   9   9        6.75        6.89      1.09 o 
   2   9   9       56.93       46.81      2.14 o 
   3   9   9       15.51       14.15      0.86 o 
   4   9   9        9.64       11.86      0.81 o 
   5   9   9       18.83       19.29      0.97 o 
   6   9   9        5.84        5.89      0.82 o 
   7   9   9        0.03       -0.21      0.79 o 
   8   9   9        1.78        2.97      0.75 o 
   9   9   9        6.74        8.13      0.91 o 
  -3  10   9       14.06       13.68      1.11 o 
  -2  10   9        0.27        0.64      0.78 o 
  -1  10   9        5.58        5.48      0.59 o 
   0  10   9        0.01        1.35      0.47 o 
   1  10   9        0.75        0.40      0.47 o 
   2  10   9       12.48       12.85      0.95 o 
   3  10   9        3.25        3.66      0.73 o 
   4  10   9        0.31        0.22      0.65 o 
   5  10   9        1.13        1.54      0.71 o 
   6  10   9        1.76        2.59      0.74 o 
   7  10   9        0.93        0.20      0.83 o 
   8  10   9        0.02       -0.26      0.80 o 
   9  10   9        0.03        0.93      0.79 o 
  -2  11   9        2.27        2.78      0.93 o 
  -1  11   9       13.83       15.40      0.75 o 
   0  11   9       96.78       92.73     16.65 o 
   1  11   9        0.35       -0.29      0.64 o 
   2  11   9       54.73       53.89      1.58 o 
   3  11   9       16.56       15.70      0.98 o 
   4  11   9        2.20        1.87      0.79 o 
   5  11   9       33.28       32.97      1.26 o 
   6  11   9       22.86       23.31      1.22 o 
   7  11   9        0.03        0.65      0.81 o 
   8  11   9       14.72       16.82      1.20 o 
   0  12   9       37.12       33.69      8.04 o 
   1  12   9        2.31        2.20      0.95 o 
   2  12   9        1.75        3.26      0.85 o 
   3  12   9       17.48       22.14      1.18 o 
   4  12   9       18.95       17.42      1.10 o 
   5  12   9        1.30        1.54      0.81 o 
   6  12   9        0.84        0.76      0.86 o 
  -2  -7  10        0.46       -0.83      0.83 o 
  -1  -7  10        3.30        4.46      0.81 o 
   0  -7  10       12.79       11.91      0.74 o 
  -5  -6  10        0.22        0.56      0.83 o 
  -4  -6  10        5.58        4.91      0.97 o 
  -3  -6  10        5.47        5.32      0.91 o 
  -2  -6  10        4.86        4.75      0.87 o 
  -1  -6  10        0.00        0.13      0.53 o 
   0  -6  10        0.90        1.55      0.54 o 
   1  -6  10        0.79        0.40      0.56 o 
   2  -6  10        0.90        0.60      0.87 o 
   3  -6  10       18.71       22.47      1.26 o 
  -6  -5  10        1.71        2.59      0.86 o 
  -5  -5  10        2.58        3.25      0.83 o 
  -4  -5  10        9.12        8.68      0.94 o 
  -3  -5  10        3.03        2.96      0.76 o 
  -2  -5  10        0.53        0.30      0.75 o 
  -1  -5  10        4.15        2.35      0.62 o 
   0  -5  10        8.58        7.57      0.61 o 
   1  -5  10        0.40        0.10      0.51 o 
   2  -5  10        4.17        6.17      0.93 o 
   3  -5  10       16.43       20.33      1.17 o 
   4  -5  10        6.15        6.07      1.01 o 
   5  -5  10       17.31       21.45      1.33 o 
  -7  -4  10        0.38       -0.85      0.89 o 
  -6  -4  10       11.81       13.12      1.05 o 
  -5  -4  10        2.52        3.13      0.84 o 
  -4  -4  10        2.49        3.47      0.80 o 
  -3  -4  10        2.71        2.28      0.74 o 
  -2  -4  10       14.17       10.94      0.88 o 
  -1  -4  10       29.11       28.36      0.98 o 
   0  -4  10        0.23       -0.20      0.59 o 
   1  -4  10       19.34       15.76      0.70 o 
   2  -4  10        4.55        4.36      0.90 o 
   3  -4  10       32.76       31.75      1.41 o 
   4  -4  10        0.20       -0.25      0.80 o 
   5  -4  10        0.35        0.94      0.82 o 
   6  -4  10       22.51       22.50      1.34 o 
  -7  -3  10        0.29        1.48      0.81 o 
  -6  -3  10        2.86        3.85      0.80 o 
  -5  -3  10        9.24       10.49      0.93 o 
  -4  -3  10       16.00       15.46      1.06 o 
  -3  -3  10       34.75       37.55      1.65 o 
  -2  -3  10        0.05        0.10      0.64 o 
  -1  -3  10       11.27        9.75      0.56 o 
   0  -3  10        2.21        1.60      0.46 o 
   1  -3  10        4.22        4.34      0.84 o 
   2  -3  10      181.10      193.91      3.90 o 
   3  -3  10       30.40       31.67      1.57 o 
   4  -3  10        7.00        6.85      0.87 o 
   5  -3  10        5.39        6.24      0.82 o 
   6  -3  10        3.11        3.61      0.82 o 
   7  -3  10        7.77        9.62      0.98 o 
  -8  -2  10        9.30        9.13      1.04 o 
  -7  -2  10        0.41       -0.79      0.85 o 
  -6  -2  10        8.08        9.85      0.91 o 
  -5  -2  10        8.69        9.30      0.87 o 
  -4  -2  10        9.06        9.46      0.93 o 
  -3  -2  10        3.05        3.04      0.72 o 
  -2  -2  10       30.06       31.10      1.58 o 
  -1  -2  10        0.67        0.92      0.42 o 
   0  -2  10       14.02       13.95      0.60 o 
   1  -2  10        8.36        6.46      0.51 o 
   2  -2  10       33.26       36.96      1.88 o 
   3  -2  10        3.33        3.74      0.72 o 
   4  -2  10       26.26       23.37      1.19 o 
   5  -2  10        3.02        0.02      0.76 o 
   6  -2  10        0.01        0.35      0.75 o 
   7  -2  10        4.05        4.01      0.89 o 
   8  -2  10        0.75        1.21      0.93 o 
  -8  -1  10        7.83        5.80      0.95 o 
  -7  -1  10        0.15        0.57      0.80 o 
  -6  -1  10        0.49       -0.52      0.74 o 
  -5  -1  10        1.46        2.87      0.67 o 
  -4  -1  10        0.20        1.72      0.70 o 
  -3  -1  10        1.34        0.83      0.65 o 
  -2  -1  10       18.13       16.75      0.86 o 
  -1  -1  10        1.58        2.40      0.43 o 
   0  -1  10      123.06      114.02      6.68 o 
   1  -1  10       14.36       12.04      0.67 o 
   2  -1  10      124.90      131.04      4.23 o 
   3  -1  10       13.29       11.89      0.84 o 
   4  -1  10        2.10        2.84      0.68 o 
   5  -1  10        2.29        2.11      0.69 o 
   6  -1  10        1.95        1.42      0.77 o 
   7  -1  10        0.58        1.84      0.73 o 
   8  -1  10        0.48        0.79      0.79 o 
  -8   0  10        2.32        3.73      0.88 o 
  -7   0  10        6.70        5.11      0.96 o 
  -6   0  10        0.49       -0.17      0.68 o 
  -5   0  10        0.33        0.45      0.64 o 
  -4   0  10       34.02       33.82      1.79 o 
  -3   0  10       30.62       26.89      1.58 o 
  -2   0  10      225.98      232.57      5.66 o 
  -1   0  10       14.26       12.58      0.56 o 
   0   0  10      103.62       90.21      7.36 o 
   1   0  10      475.92      482.39     26.77 o 
   2   0  10        0.51        0.78      0.67 o 
   3   0  10        7.78        9.06      0.69 o 
   4   0  10        1.20        0.28      0.60 o 
   5   0  10       13.59       14.02      0.86 o 
   6   0  10        3.58        4.31      0.79 o 
   7   0  10       20.55       17.62      1.12 o 
   8   0  10        0.47       -0.24      0.81 o 
   9   0  10        0.07        0.11      0.83 o 
  -8   1  10        6.05        7.22      0.95 o 
  -7   1  10        0.01       -0.59      0.77 o 
  -6   1  10        5.02        3.69      0.78 o 
  -5   1  10        2.79        2.58      0.71 o 
  -4   1  10       15.10       14.24      0.90 o 
  -3   1  10      130.87      119.57      4.01 o 
  -2   1  10       23.50       23.62      0.98 o 
  -1   1  10        2.97        2.85      0.42 o 
   0   1  10      114.43      106.67      2.99 o 
   1   1  10       92.55       92.58      2.94 o 
   2   1  10      161.79      166.59      5.51 o 
   3   1  10        3.45        4.05      0.60 o 
   4   1  10       11.28        9.34      0.74 o 
   5   1  10       35.16       40.98      1.95 o 
   6   1  10       40.85       41.37      1.94 o 
   7   1  10        0.86        0.61      0.73 o 
   8   1  10       11.33       13.92      0.98 o 
   9   1  10       10.04       10.74      0.99 o 
  -8   2  10        4.25        3.17      0.96 o 
  -7   2  10        4.26        3.63      0.88 o 
  -6   2  10        0.31        1.60      0.70 o 
  -5   2  10        0.39        1.72      0.63 o 
  -4   2  10        1.49        3.77      0.68 o 
  -3   2  10       32.50       34.54      1.53 o 
  -2   2  10        0.56       -0.12      0.55 o 
  -1   2  10       11.73        8.95      1.23 o 
   0   2  10       28.24       25.85      1.41 o 
   1   2  10        3.51        3.78      0.74 o 
   2   2  10       11.08       14.56      0.80 o 
   3   2  10        1.57        2.49      0.60 o 
   4   2  10       56.57       55.52      2.69 o 
   5   2  10        9.09        7.04      0.70 o 
   6   2  10        8.49        9.18      0.77 o 
   7   2  10       28.72       26.19      1.38 o 
   8   2  10        0.12        0.15      0.78 o 
   9   2  10       11.18        9.82      1.02 o 
  10   2  10       10.69       11.31      1.08 o 
  -8   3  10        8.55       11.15      1.08 o 
  -7   3  10       12.46       14.16      1.13 o 
  -6   3  10       21.04       18.07      1.12 o 
  -5   3  10        6.10        6.53      0.79 o 
  -4   3  10        0.69        0.33      0.68 o 
  -3   3  10        1.64        0.41      0.61 o 
  -2   3  10        0.16        0.14      0.56 o 
  -1   3  10        0.55        1.29      0.36 o 
   0   3  10       14.20       11.53      0.47 o 
   1   3  10        0.04       -0.09      0.34 o 
   2   3  10       15.98       24.98      1.15 o 
   3   3  10        0.90        0.98      0.52 o 
   4   3  10       14.01       13.31      0.77 o 
   5   3  10        0.01        0.38      0.57 o 
   6   3  10        5.47        5.07      0.64 o 
   7   3  10        1.38        1.11      0.64 o 
   8   3  10        4.69        3.96      0.85 o 
   9   3  10        4.00        5.01      0.77 o 
  10   3  10        3.87        2.30      0.95 o 
  -7   4  10       12.85       14.18      1.10 o 
  -6   4  10        5.24        6.21      0.88 o 
  -5   4  10        0.05       -0.31      0.67 o 
  -4   4  10       42.37       45.77      2.14 o 
  -3   4  10       22.77       22.19      1.16 o 
  -2   4  10        9.20        7.74      0.72 o 
  -1   4  10       34.67       30.48      1.09 o 
   0   4  10       31.83       28.56      2.62 o 
   1   4  10       26.70       29.35      2.13 o 
   2   4  10       20.41       16.84      0.86 o 
   3   4  10       34.85       33.38      1.41 o 
   4   4  10        0.13        0.23      0.58 o 
   5   4  10      177.37      165.17      4.42 o 
   6   4  10        9.27        8.24      0.74 o 
   7   4  10        2.61        2.21      0.62 o 
   8   4  10       25.32       24.77      1.34 o 
   9   4  10        2.78        3.63      0.83 o 
  10   4  10        1.81        2.07      0.85 o 
  -7   5  10        7.53        7.38      1.03 o 
  -6   5  10       11.86       10.30      1.01 o 
  -5   5  10       29.77       31.39      1.55 o 
  -4   5  10       68.29       75.55      2.59 o 
  -3   5  10        3.60        3.84      0.68 o 
  -2   5  10        3.77        1.91      0.65 o 
  -1   5  10       43.78       48.11      7.63 o 
   0   5  10       12.99       13.77      0.51 o 
   1   5  10        3.16        6.11      0.44 o 
   2   5  10       45.37       43.14      2.13 o 
   3   5  10      200.95      167.53      5.13 o 
   4   5  10      130.32      118.82      4.07 o 
   5   5  10        4.37        2.51      0.64 o 
   6   5  10        1.92        2.05      0.65 o 
   7   5  10        0.07        0.74      0.69 o 
   8   5  10       11.06       10.51      0.94 o 
   9   5  10       21.04       21.63      1.17 o 
  10   5  10        0.02        0.11      0.83 o 
  -7   6  10        8.21        6.74      1.05 o 
  -6   6  10        1.16        1.41      0.76 o 
  -5   6  10       13.05       11.52      0.96 o 
  -4   6  10       53.44       62.31      2.10 o 
  -3   6  10       31.00       26.45      1.59 o 
  -2   6  10        6.16        7.97      0.80 o 
  -1   6  10        1.76        1.80      0.80 o 
   0   6  10        0.47        0.59      0.38 o 
   1   6  10       13.41       10.12      0.77 o 
   2   6  10       35.37       34.73      1.86 o 
   3   6  10       44.17       33.48      1.41 o 
   4   6  10       50.59       57.01      2.64 o 
   5   6  10        5.05        7.19      0.70 o 
   6   6  10       10.20        7.28      0.74 o 
   7   6  10       16.44       16.09      1.02 o 
   8   6  10        4.28        4.91      0.80 o 
   9   6  10        0.68        0.54      0.74 o 
  10   6  10        1.93        2.28      0.82 o 
  -6   7  10        0.36        1.35      0.79 o 
  -5   7  10       15.29       18.91      1.13 o 
  -4   7  10        3.79        5.35      0.94 o 
  -3   7  10        3.60        2.85      0.79 o 
  -2   7  10       41.51       41.97      2.08 o 
  -1   7  10        3.33        4.55      0.50 o 
   0   7  10       31.30       27.08      4.26 o 
   1   7  10       53.56       53.16      2.24 o 
   2   7  10       23.08       21.61      1.10 o 
   3   7  10       33.17       30.47      1.67 o 
   4   7  10       15.54       15.94      0.83 o 
   5   7  10        2.60        3.42      0.67 o 
   6   7  10       20.49       19.59      0.92 o 
   7   7  10        0.13        0.83      0.74 o 
   8   7  10        3.15        3.23      0.76 o 
   9   7  10        5.53        4.71      0.84 o 
  10   7  10        0.47       -0.27      0.81 o 
  -5   8  10        2.39        1.54      0.82 o 
  -4   8  10        2.37        1.83      0.91 o 
  -3   8  10        9.72        8.66      0.87 o 
  -2   8  10       32.37       34.80      1.60 o 
  -1   8  10       61.54       56.53      6.06 o 
   0   8  10        0.42        0.52      0.54 o 
   1   8  10        0.01        0.16      0.41 o 
   2   8  10       11.39        8.02      0.76 o 
   3   8  10       81.98       81.73      2.76 o 
   4   8  10        4.70        6.60      0.73 o 
   5   8  10        3.10        1.36      0.69 o 
   6   8  10        0.27        0.41      0.61 o 
   7   8  10       21.18       21.94      1.14 o 
   8   8  10        0.44        0.24      0.77 o 
   9   8  10        1.79        2.03      0.79 o 
  -4   9  10        5.98        8.98      1.06 o 
  -3   9  10        1.78        0.49      0.80 o 
  -2   9  10        2.11        1.51      0.84 o 
  -1   9  10       27.82       27.37      3.63 o 
   0   9  10        3.00        2.73      0.52 o 
   1   9  10       49.04       49.89      1.35 o 
   2   9  10       34.84       28.83      1.38 o 
   3   9  10        1.40        1.16      0.68 o 
   4   9  10        5.35        5.41      0.69 o 
   5   9  10        3.06        4.80      0.72 o 
   6   9  10       15.59       15.30      0.96 o 
   7   9  10       22.08       26.87      1.28 o 
   8   9  10        1.29       -0.17      0.81 o 
   9   9  10        0.18       -0.17      0.81 o 
  -3  10  10       19.60       24.12      1.25 o 
  -2  10  10       15.79       18.64      1.14 o 
  -1  10  10        5.32        5.66      0.61 o 
   0  10  10       15.01       16.38      0.99 o 
   1  10  10        0.08        0.07      0.77 o 
   2  10  10        5.56        7.20      0.77 o 
   3  10  10        5.39        4.82      0.79 o 
   4  10  10        7.68        7.90      0.79 o 
   5  10  10        2.14        3.22      0.72 o 
   6  10  10        0.64        1.21      0.79 o 
   7  10  10        4.11        5.82      1.00 o 
   8  10  10        0.06       -0.09      0.82 o 
  -1  11  10        4.07        4.58      0.71 o 
   0  11  10       18.64       17.04      3.31 o 
   1  11  10       25.68       28.20      1.30 o 
   2  11  10       16.94       15.69      1.03 o 
   3  11  10        1.77        0.32      0.80 o 
   4  11  10        0.29        1.21      0.73 o 
   5  11  10        5.36        6.19      0.92 o 
   6  11  10       30.33       37.00      1.41 o 
   7  11  10       18.68       20.26      1.30 o 
   1  12  10       26.99       27.93      1.49 o 
   2  12  10        0.65        1.82      0.78 o 
   3  12  10        6.14        7.28      0.95 o 
   4  12  10        0.01        1.28      0.76 o 
   5  12  10       18.54       19.37      1.16 o 
  -2  -6  11        0.06        0.15      0.82 o 
  -1  -6  11        0.04       -0.61      0.61 o 
   0  -6  11        4.00        3.81      0.63 o 
  -5  -5  11        3.84        3.63      0.93 o 
  -4  -5  11        1.17        1.24      0.82 o 
  -3  -5  11        2.13        1.26      0.85 o 
  -2  -5  11        1.80        0.14      0.81 o 
  -1  -5  11        6.51        6.50      0.67 o 
   0  -5  11       13.58       15.20      1.02 o 
   1  -5  11        3.82        4.79      0.59 o 
   2  -5  11        1.87        4.32      0.93 o 
   3  -5  11        0.38        0.29      0.90 o 
  -6  -4  11        0.00        0.34      0.85 o 
  -5  -4  11       12.83       13.97      1.09 o 
  -4  -4  11        1.03        2.51      0.76 o 
  -3  -4  11        1.03        1.09      0.75 o 
  -2  -4  11        1.40        1.36      0.75 o 
  -1  -4  11        9.48       10.27      0.64 o 
   0  -4  11       12.10        9.69      0.65 o 
   1  -4  11        0.79        0.03      0.53 o 
   2  -4  11        6.16        6.83      0.92 o 
   3  -4  11        4.07        3.97      0.90 o 
   4  -4  11        2.00        1.23      0.85 o 
   5  -4  11        8.52        8.06      1.06 o 
  -6  -3  11        8.09        9.87      1.02 o 
  -5  -3  11        1.05        0.74      0.86 o 
  -4  -3  11        7.06       10.31      0.96 o 
  -3  -3  11        0.97        1.79      0.72 o 
  -2  -3  11        0.17        0.21      0.71 o 
  -1  -3  11        1.10        1.02      0.79 o 
   0  -3  11        0.49       -0.49      0.49 o 
   1  -3  11        3.16        2.90      0.54 o 
   2  -3  11        7.72        9.50      0.95 o 
   3  -3  11        0.18        0.32      0.76 o 
   4  -3  11        0.60        0.60      0.79 o 
   5  -3  11        0.06        1.10      0.79 o 
   6  -3  11        0.33       -0.84      0.84 o 
  -7  -2  11        0.08        1.77      0.84 o 
  -6  -2  11        3.01        2.52      0.88 o 
  -5  -2  11        0.26       -0.67      0.79 o 
  -4  -2  11       24.82       26.74      1.48 o 
  -3  -2  11       14.21       14.49      0.99 o 
  -2  -2  11       44.88       48.18      2.06 o 
  -1  -2  11        1.13        1.74      0.68 o 
   0  -2  11        2.62        2.69      0.46 o 
   1  -2  11       10.85       11.44      0.59 o 
   2  -2  11        3.63        3.03      0.83 o 
   3  -2  11       61.65       60.39      2.10 o 
   4  -2  11        7.70        7.54      0.85 o 
   5  -2  11        0.09       -0.09      0.70 o 
   6  -2  11        2.99        3.26      0.87 o 
   7  -2  11        5.67        8.15      1.09 o 
  -7  -1  11        0.95        0.56      0.85 o 
  -6  -1  11        0.28       -0.19      0.77 o 
  -5  -1  11        6.44        6.78      0.88 o 
  -4  -1  11        9.50       12.41      0.96 o 
  -3  -1  11        9.72        9.27      0.87 o 
  -2  -1  11       62.70       59.98      2.46 o 
  -1  -1  11       93.48       79.98      4.28 o 
   0  -1  11        7.32        7.49      0.52 o 
   1  -1  11       57.56       57.70      3.77 o 
   2  -1  11        1.34        1.18      0.70 o 
   3  -1  11       16.00       16.80      0.92 o 
   4  -1  11        4.47        5.18      0.74 o 
   5  -1  11        6.91       10.31      0.93 o 
   6  -1  11        5.30        5.64      0.79 o 
   7  -1  11        4.14        4.20      0.94 o 
   8  -1  11        6.02        7.90      1.00 o 
  -7   0  11        0.10        0.29      0.83 o 
  -6   0  11        0.13       -0.35      0.77 o 
  -5   0  11        6.81        9.32      0.84 o 
  -4   0  11       20.09       21.11      1.13 o 
  -3   0  11        2.71        3.35      0.75 o 
  -2   0  11       28.78       27.20      1.36 o 
  -1   0  11      124.72      128.78      2.68 o 
   0   0  11       14.81       13.66      0.64 o 
   1   0  11        0.04        0.18      0.42 o 
   2   0  11        4.29        4.70      0.72 o 
   3   0  11        3.47        2.61      0.68 o 
   4   0  11       34.41       39.84      1.98 o 
   5   0  11       27.57       28.50      1.44 o 
   6   0  11        4.94        6.07      0.83 o 
   7   0  11        0.02        1.51      0.73 o 
   8   0  11        2.44        3.60      0.85 o 
  -7   1  11        2.45        3.92      0.90 o 
  -6   1  11        3.19        4.41      0.79 o 
  -5   1  11        0.02       -0.02      0.66 o 
  -4   1  11       20.12       20.69      1.14 o 
  -3   1  11        9.67       10.06      0.85 o 
  -2   1  11       28.58       29.03      1.62 o 
  -1   1  11       34.49       33.45      1.42 o 
   0   1  11       45.98       38.28      1.97 o 
   1   1  11       39.87       40.28      1.50 o 
   2   1  11        4.44        6.11      0.73 o 
   3   1  11        0.37       -0.61      0.61 o 
   4   1  11       23.11       22.95      1.17 o 
   5   1  11       15.43       18.16      1.02 o 
   6   1  11        1.47        1.97      0.65 o 
   7   1  11        7.97        6.70      0.85 o 
   8   1  11        0.19        1.04      0.75 o 
   9   1  11        0.43        0.09      0.83 o 
  -7   2  11        1.90        1.21      0.89 o 
  -6   2  11        0.52        0.48      0.75 o 
  -5   2  11        0.22        0.14      0.66 o 
  -4   2  11        0.53        0.14      0.72 o 
  -3   2  11       23.81       27.18      1.41 o 
  -2   2  11        1.58        1.58      0.63 o 
  -1   2  11       12.25       12.18      1.39 o 
   0   2  11        0.21        0.25      0.39 o 
   1   2  11        1.14        2.21      0.41 o 
   2   2  11        9.85       11.75      0.83 o 
   3   2  11        6.06        4.84      0.65 o 
   4   2  11        4.73        3.77      0.67 o 
   5   2  11        0.83        1.78      0.63 o 
   6   2  11       12.48       11.37      0.84 o 
   7   2  11        4.09        4.33      0.79 o 
   8   2  11        0.56        1.05      0.77 o 
   9   2  11       16.57       18.05      1.17 o 
  -7   3  11        0.11        0.65      0.83 o 
  -6   3  11        0.57        0.32      0.75 o 
  -5   3  11        7.13        6.46      0.84 o 
  -4   3  11        2.52        3.38      0.74 o 
  -3   3  11        0.00        0.10      0.60 o 
  -2   3  11        0.15       -0.57      0.57 o 
  -1   3  11        6.62        7.19      0.48 o 
   0   3  11        0.96        1.62      0.39 o 
   1   3  11        6.98        7.85      0.50 o 
   2   3  11       47.99       52.85      2.74 o 
   3   3  11        0.39        1.01      0.57 o 
   4   3  11        0.02       -0.59      0.59 o 
   5   3  11        2.56        1.08      0.70 o 
   6   3  11       14.55       14.44      0.91 o 
   7   3  11       16.76       14.21      0.98 o 
   8   3  11        0.16        0.24      0.75 o 
   9   3  11        0.12        0.55      0.85 o 
  -7   4  11        6.08        7.13      1.07 o 
  -6   4  11       18.16       15.85      1.07 o 
  -5   4  11        0.04        0.29      0.72 o 
  -4   4  11       27.90       31.82      1.68 o 
  -3   4  11        0.63        0.83      0.64 o 
  -2   4  11       21.33       21.95      1.13 o 
  -1   4  11        3.64        3.32      0.45 o 
   0   4  11       10.65        5.57      0.47 o 
   1   4  11       22.58       21.30      0.81 o 
   2   4  11       19.41       19.84      0.96 o 
   3   4  11       61.04       49.98      2.51 o 
   4   4  11        0.79        0.53      0.61 o 
   5   4  11        0.69        0.48      0.66 o 
   6   4  11        1.36        0.69      0.65 o 
   7   4  11       10.50        8.74      0.88 o 
   8   4  11        1.49        0.50      0.77 o 
   9   4  11       11.20       10.58      1.06 o 
  -6   5  11       17.78       14.89      1.09 o 
  -5   5  11        0.57        0.02      0.76 o 
  -4   5  11        1.08        2.91      0.81 o 
  -3   5  11        0.01        0.00      0.65 o 
  -2   5  11        0.56        0.51      0.67 o 
  -1   5  11        2.71        3.05      1.21 o 
   0   5  11      115.56       94.71      2.43 o 
   1   5  11       32.19       27.76      0.98 o 
   2   5  11       37.16       45.05      2.14 o 
   3   5  11       68.64       59.30      2.82 o 
   4   5  11        0.38       -0.18      0.62 o 
   5   5  11       38.07       36.36      1.94 o 
   6   5  11        0.42        1.30      0.63 o 
   7   5  11        0.04       -0.77      0.77 o 
   8   5  11        5.26        6.99      0.85 o 
   9   5  11       16.63       17.69      1.20 o 
  -6   6  11        5.56        5.87      1.01 o 
  -5   6  11       20.24       18.51      1.13 o 
  -4   6  11        4.97        8.41      0.95 o 
  -3   6  11        1.67        2.92      0.71 o 
  -2   6  11       24.25       24.57      1.30 o 
  -1   6  11       26.32       21.60      0.87 o 
   0   6  11        0.19        0.91      0.81 o 
   1   6  11       26.87       23.13      0.83 o 
   2   6  11       16.86       21.50      1.06 o 
   3   6  11        8.76       10.22      0.78 o 
   4   6  11       39.60       30.04      1.51 o 
   5   6  11       21.66       21.36      1.18 o 
   6   6  11       24.45       25.98      1.18 o 
   7   6  11        4.13        5.71      0.85 o 
   8   6  11        3.06        3.95      0.81 o 
   9   6  11        0.27        0.88      0.78 o 
  -5   7  11        1.53        1.16      0.84 o 
  -4   7  11        0.25        0.74      0.86 o 
  -3   7  11        0.04       -0.42      0.74 o 
  -2   7  11       29.17       28.37      1.48 o 
  -1   7  11        0.59        0.75      0.48 o 
   0   7  11        8.96       10.88      0.55 o 
   1   7  11        0.00        0.60      0.42 o 
   2   7  11        1.10        2.61      0.59 o 
   3   7  11       15.15       15.96      0.89 o 
   4   7  11        0.01        0.71      0.64 o 
   5   7  11        6.67        7.97      0.81 o 
   6   7  11        2.92        2.57      0.72 o 
   7   7  11        0.13       -0.34      0.79 o 
   8   7  11        1.37        1.05      0.82 o 
   9   7  11        1.21        0.78      0.78 o 
  -4   8  11        0.41       -0.89      0.89 o 
  -3   8  11        0.05        0.59      0.76 o 
  -2   8  11       30.99       32.54      1.44 o 
  -1   8  11        0.00        0.50      0.72 o 
   0   8  11        3.46        4.76      0.51 o 
   1   8  11        1.86        1.19      0.46 o 
   2   8  11       17.91       20.48      1.06 o 
   3   8  11        0.37       -0.37      0.66 o 
   4   8  11        0.32       -0.41      0.67 o 
   5   8  11        0.36        0.55      0.67 o 
   6   8  11       19.76       17.38      1.01 o 
   7   8  11        3.74        3.44      0.83 o 
   8   8  11        0.44       -0.22      0.81 o 
   9   8  11        2.86        2.27      0.88 o 
  -3   9  11        0.38        0.03      0.80 o 
  -2   9  11       21.93       21.49      1.19 o 
  -1   9  11       45.98       42.17      3.74 o 
   0   9  11        0.59        0.73      0.49 o 
   1   9  11        5.08        4.43      0.54 o 
   2   9  11        0.47       -0.56      0.59 o 
   3   9  11        8.70        7.27      0.84 o 
   4   9  11       18.55       22.42      1.08 o 
   5   9  11        7.57        8.48      0.86 o 
   6   9  11        6.98        8.80      0.85 o 
   7   9  11        0.78        1.66      0.87 o 
   8   9  11        1.47        0.50      0.84 o 
  -2  10  11       20.99       25.97      1.37 o 
  -1  10  11       27.53       28.94      0.95 o 
   0  10  11        0.67        0.71      0.60 o 
   1  10  11        1.04        0.23      0.74 o 
   2  10  11        2.91        3.27      0.69 o 
   3  10  11        1.10        2.44      0.73 o 
   4  10  11        7.34       10.79      0.98 o 
   5  10  11       28.14       30.75      1.28 o 
   6  10  11        2.03        1.86      0.82 o 
   7  10  11       23.11       26.15      1.37 o 
   8  10  11        0.04        1.20      0.78 o 
   0  11  11        5.26        5.52      1.74 o 
   1  11  11        2.42        3.35      0.56 o 
   2  11  11        0.07       -0.15      0.77 o 
   3  11  11        0.27        1.01      0.78 o 
   4  11  11       16.20       15.07      1.11 o 
   5  11  11        4.54        4.67      0.94 o 
   6  11  11        1.10       -0.09      0.86 o 
  -2  -5  12        6.80        6.97      1.00 o 
  -1  -5  12        2.64        2.52      0.63 o 
   0  -5  12        0.32        0.49      0.75 o 
  -4  -4  12        0.91        0.97      0.85 o 
  -3  -4  12        0.51        1.23      0.79 o 
  -2  -4  12        2.46        1.71      0.87 o 
  -1  -4  12        0.23        0.60      0.54 o 
   0  -4  12        0.99        0.15      0.55 o 
   1  -4  12        0.04        0.23      0.53 o 
   2  -4  12        5.52        4.43      1.04 o 
   3  -4  12        6.70        6.22      1.02 o 
  -5  -3  12        4.28        5.50      0.96 o 
  -4  -3  12        0.59       -0.46      0.87 o 
  -3  -3  12        0.00       -0.62      0.78 o 
  -2  -3  12        6.76        4.50      0.91 o 
  -1  -3  12        1.12        0.70      0.71 o 
   0  -3  12        0.35        1.37      0.49 o 
   1  -3  12        0.37        0.36      0.53 o 
   2  -3  12       11.36       12.14      1.09 o 
   3  -3  12        5.63        5.34      0.89 o 
   4  -3  12        2.45        2.14      0.89 o 
   5  -3  12       11.87       14.01      1.18 o 
  -6  -2  12        3.07        4.37      0.95 o 
  -5  -2  12       12.37       12.80      1.10 o 
  -4  -2  12        5.46        8.18      1.00 o 
  -3  -2  12       18.88       18.17      1.09 o 
  -2  -2  12        3.02        2.63      0.81 o 
  -1  -2  12        3.14        1.87      0.56 o 
   0  -2  12        0.02       -0.49      0.49 o 
   1  -2  12        2.19        3.05      0.51 o 
   2  -2  12        1.57        1.10      0.82 o 
   3  -2  12        2.70        3.26      0.83 o 
   4  -2  12        0.94       -0.14      0.82 o 
   5  -2  12       10.23       10.20      1.09 o 
   6  -2  12       17.49       21.70      1.31 o 
  -6  -1  12        9.94        8.83      1.03 o 
  -5  -1  12        1.65        2.00      0.85 o 
  -4  -1  12       19.24       25.16      1.23 o 
  -3  -1  12       46.66       43.11      1.66 o 
  -2  -1  12        2.42        1.15      0.78 o 
  -1  -1  12       20.72       19.06      2.57 o 
   0  -1  12        0.01       -0.40      0.47 o 
   1  -1  12        0.94        1.84      1.00 o 
   2  -1  12        0.05        1.08      0.71 o 
   3  -1  12       15.80       17.45      1.09 o 
   4  -1  12        1.70        3.15      0.76 o 
   5  -1  12        4.12        4.30      0.82 o 
   6  -1  12        3.33        3.86      0.92 o 
   7  -1  12        1.18        1.12      0.87 o 
  -6   0  12        2.58        1.51      0.85 o 
  -5   0  12        0.32        1.87      0.76 o 
  -4   0  12        5.47        4.74      0.89 o 
  -3   0  12        0.45       -0.05      0.75 o 
  -2   0  12       62.02       60.51      2.24 o 
  -1   0  12        4.94        5.18      0.57 o 
   0   0  12       11.86       10.94      0.57 o 
   1   0  12        1.06        0.33      0.50 o 
   2   0  12        3.89        5.67      0.80 o 
   3   0  12       29.10       30.81      1.53 o 
   4   0  12       22.98       22.00      1.06 o 
   5   0  12        2.49        1.45      0.79 o 
   6   0  12        0.07        0.08      0.75 o 
   7   0  12        4.89        4.80      0.89 o 
  -6   1  12        0.21        0.69      0.84 o 
  -5   1  12        2.02        2.59      0.79 o 
  -4   1  12       24.70       32.05      1.44 o 
  -3   1  12        7.95        8.53      0.88 o 
  -2   1  12        7.13        7.45      0.85 o 
  -1   1  12       29.53       24.88      0.94 o 
   0   1  12        3.51        3.87      0.74 o 
   1   1  12       10.85       12.49      0.60 o 
   2   1  12       67.60       65.86      2.63 o 
   3   1  12       16.10       16.37      0.96 o 
   4   1  12        4.89        4.30      0.77 o 
   5   1  12        0.17        0.42      0.68 o 
   6   1  12        0.01        0.00      0.74 o 
   7   1  12        0.40        0.70      0.78 o 
   8   1  12        0.00       -0.51      0.84 o 
  -6   2  12        0.34       -0.08      0.77 o 
  -5   2  12        2.25        2.07      0.76 o 
  -4   2  12        3.70        4.28      0.84 o 
  -3   2  12        0.73       -0.70      0.72 o 
  -2   2  12        7.27        6.67      0.78 o 
  -1   2  12        0.01        0.19      0.42 o 
   0   2  12        0.77        0.31      0.57 o 
   1   2  12        1.12        1.55      0.44 o 
   2   2  12        0.01       -0.13      0.70 o 
   3   2  12        0.08       -0.33      0.64 o 
   4   2  12        3.19        3.84      0.70 o 
   5   2  12        4.04        5.57      0.73 o 
   6   2  12        1.23        0.91      0.69 o 
   7   2  12        0.01       -0.75      0.75 o 
   8   2  12        7.67        6.77      1.01 o 
  -6   3  12        2.33        2.38      0.87 o 
  -5   3  12        0.27       -0.71      0.71 o 
  -4   3  12        3.59        3.67      0.86 o 
  -3   3  12        2.09        3.61      0.71 o 
  -2   3  12        0.80       -0.41      0.64 o 
  -1   3  12        2.75        3.41      1.07 o 
   0   3  12       18.88       20.17      0.78 o 
   1   3  12       12.34        9.97      0.57 o 
   2   3  12       28.10       31.62      1.60 o 
   3   3  12        0.43        0.67      0.59 o 
   4   3  12        0.24        0.24      0.64 o 
   5   3  12       16.71       18.92      1.00 o 
   6   3  12        0.94       -0.07      0.70 o 
   7   3  12        0.00        0.80      0.71 o 
   8   3  12        0.13        0.43      0.79 o 
   9   3  12        5.81        4.60      1.03 o 
  -6   4  12        2.08        1.61      0.89 o 
  -5   4  12        0.56        1.03      0.76 o 
  -4   4  12        1.53        0.19      0.85 o 
  -3   4  12       10.05       11.16      0.90 o 
  -2   4  12        7.96        7.32      0.81 o 
  -1   4  12       61.64       57.54      1.71 o 
   0   4  12        0.37        0.79      0.44 o 
   1   4  12       17.44       12.16      0.58 o 
   2   4  12        8.09        7.36      0.83 o 
   3   4  12        0.17        1.11      0.62 o 
   4   4  12       20.93       17.86      1.02 o 
   5   4  12       43.54       45.74      1.95 o 
   6   4  12        6.44        5.68      0.81 o 
   7   4  12       21.77       20.93      1.25 o 
   8   4  12       22.47       24.11      1.27 o 
   9   4  12        3.91        4.67      0.96 o 
  -6   5  12        2.20        2.34      0.88 o 
  -5   5  12        1.01       -0.08      0.83 o 
  -4   5  12        0.00        0.85      0.79 o 
  -3   5  12        6.33        6.28      0.87 o 
  -2   5  12       32.86       33.02      1.69 o 
  -1   5  12       25.32       21.50      0.81 o 
   0   5  12       19.88       18.86      1.04 o 
   1   5  12        6.16        6.02      0.84 o 
   2   5  12       44.18       50.79      2.30 o 
   3   5  12       17.32       17.09      0.89 o 
   4   5  12       15.43       16.01      0.91 o 
   5   5  12        5.61        3.86      0.81 o 
   6   5  12        0.00        0.28      0.69 o 
   7   5  12       15.74       19.29      1.14 o 
   8   5  12        7.40       10.79      1.00 o 
   9   5  12        3.25        3.38      0.96 o 
  -5   6  12        0.20       -0.34      0.81 o 
  -4   6  12        0.12        0.46      0.83 o 
  -3   6  12       20.32       21.22      1.12 o 
  -2   6  12        5.71        4.47      0.80 o 
  -1   6  12       12.68       16.30      0.68 o 
   0   6  12        3.06        3.95      0.61 o 
   1   6  12        3.84        5.06      0.60 o 
   2   6  12        3.71        5.89      0.81 o 
   3   6  12        1.27        2.13      0.63 o 
   4   6  12        0.47       -0.27      0.69 o 
   5   6  12       38.65       42.53      1.75 o 
   6   6  12        4.80        5.63      0.79 o 
   7   6  12        0.64        0.65      0.75 o 
   8   6  12        0.12        0.14      0.82 o 
   9   6  12        0.56        1.28      0.85 o 
  -4   7  12        4.00        4.05      0.97 o 
  -3   7  12        5.61        5.56      0.90 o 
  -2   7  12        0.08        0.15      0.75 o 
  -1   7  12        8.24        6.64      0.61 o 
   0   7  12        1.28        0.96      0.48 o 
   1   7  12       11.01       11.34      0.61 o 
   2   7  12        0.59        0.22      0.74 o 
   3   7  12        1.35       -0.09      0.68 o 
   4   7  12        0.04        0.37      0.66 o 
   5   7  12        3.81        5.19      0.80 o 
   6   7  12        2.42        1.63      0.71 o 
   7   7  12        1.10        0.37      0.84 o 
   8   7  12        0.04        1.38      0.82 o 
   9   7  12        7.77        6.50      0.98 o 
  -4   8  12        0.39       -0.96      0.96 o 
  -3   8  12        6.59        8.23      0.96 o 
  -2   8  12       16.25       15.68      1.11 o 
  -1   8  12       32.18       32.07      3.19 o 
   0   8  12       23.19       26.97      3.12 o 
   1   8  12       16.97       14.41      0.66 o 
   2   8  12        1.59        0.56      0.70 o 
   3   8  12       27.18       30.23      1.45 o 
   4   8  12        2.04        1.72      0.70 o 
   5   8  12        7.93       10.06      0.84 o 
   6   8  12        3.20        3.75      0.77 o 
   7   8  12        4.19        6.15      0.93 o 
   8   8  12        0.14        1.12      0.80 o 
  -3   9  12        0.64        0.03      0.85 o 
  -2   9  12        0.20       -0.90      0.90 o 
  -1   9  12        2.39        3.12      0.90 o 
   0   9  12       21.76       20.92      1.00 o 
   1   9  12        2.13        1.23      0.53 o 
   2   9  12       40.94       35.71      1.34 o 
   3   9  12       16.78       15.79      1.04 o 
   4   9  12        0.00        1.22      0.69 o 
   5   9  12       14.61       19.56      1.08 o 
   6   9  12       15.60       15.44      1.11 o 
   7   9  12        2.60        2.43      0.90 o 
   8   9  12        0.15        0.09      0.79 o 
  -1  10  12        7.64        9.31      2.13 o 
   0  10  12        1.39        1.16      0.67 o 
   1  10  12        0.05        1.67      0.71 o 
   2  10  12       15.11       14.25      1.05 o 
   3  10  12        6.87       10.21      0.98 o 
   4  10  12        0.12        0.37      0.79 o 
   5  10  12       32.94       32.69      1.36 o 
   6  10  12       10.30       11.86      1.03 o 
   7  10  12        1.02        3.10      0.90 o 
   1  11  12        0.97        0.19      0.60 o 
   2  11  12        0.25        0.43      0.79 o 
   3  11  12        8.75        9.79      1.07 o 
   4  11  12        1.44        1.54      0.85 o 
   5  11  12        1.03        1.71      0.82 o 
  -3  -3  13        0.26        0.68      0.86 o 
  -2  -3  13        2.51        3.95      0.84 o 
  -1  -3  13        0.18        0.26      0.57 o 
   0  -3  13        0.47        0.58      0.56 o 
   1  -3  13        3.45        4.37      0.61 o 
   2  -3  13        0.44        1.15      0.89 o 
   3  -3  13        1.82        1.93      0.99 o 
  -4  -2  13        2.16        3.76      0.92 o 
  -3  -2  13        0.68        1.71      0.82 o 
  -2  -2  13        3.11        2.92      0.89 o 
  -1  -2  13        7.34        6.17      0.62 o 
   0  -2  13        7.85        8.20      0.66 o 
   1  -2  13        1.85        2.52      0.69 o 
   2  -2  13        8.84        8.09      1.10 o 
   3  -2  13       34.52       37.14      1.45 o 
   4  -2  13        0.00       -0.90      0.90 o 
  -5  -1  13        6.35        8.34      0.99 o 
  -4  -1  13       13.73       14.18      1.20 o 
  -3  -1  13        0.02        0.00      0.82 o 
  -2  -1  13        0.33        1.99      0.77 o 
  -1  -1  13        0.08        0.33      0.56 o 
   0  -1  13        1.31        0.51      0.56 o 
   1  -1  13        4.55        4.73      0.68 o 
   2  -1  13        0.95        1.44      0.84 o 
   3  -1  13       25.90       27.18      1.31 o 
   4  -1  13        0.72        1.83      0.80 o 
   5  -1  13        1.05        0.74      0.86 o 
  -5   0  13        4.90        5.02      0.96 o 
  -4   0  13        5.63        6.19      0.97 o 
  -3   0  13        7.45        7.40      0.96 o 
  -2   0  13        6.37        6.16      0.93 o 
  -1   0  13        0.14        0.55      0.52 o 
   0   0  13       12.10       14.13      0.67 o 
   1   0  13       13.77       14.20      0.73 o 
   2   0  13        3.05        2.17      0.86 o 
   3   0  13       12.26       10.11      1.01 o 
   4   0  13        0.09       -0.78      0.78 o 
   5   0  13        1.77        2.00      0.84 o 
   6   0  13        0.04        0.64      0.83 o 
  -5   1  13        1.55        0.93      0.83 o 
  -4   1  13        1.28        1.37      0.89 o 
  -3   1  13        0.88        0.42      0.78 o 
  -2   1  13       39.08       38.87      1.64 o 
  -1   1  13        3.93        4.08      0.55 o 
   0   1  13        1.24        0.65      0.72 o 
   1   1  13       17.06       16.29      1.59 o 
   2   1  13        7.76       10.32      0.97 o 
   3   1  13        3.21        3.31      0.76 o 
   4   1  13        0.49        0.26      0.73 o 
   5   1  13        0.05        0.57      0.74 o 
   6   1  13        0.71        1.89      0.71 o 
   7   1  13        0.00       -0.35      0.80 o 
  -5   2  13        2.40        2.43      0.86 o 
  -4   2  13        0.70       -0.06      0.83 o 
  -3   2  13        7.16        6.04      0.89 o 
  -2   2  13       34.37       34.20      1.60 o 
  -1   2  13        3.54        4.63      0.56 o 
   0   2  13        8.61        9.12      0.58 o 
   1   2  13        5.44        4.33      1.26 o 
   2   2  13        5.30        6.22      0.91 o 
   3   2  13       34.26       33.54      1.66 o 
   4   2  13        0.02       -0.42      0.69 o 
   5   2  13       12.54       14.02      0.94 o 
   6   2  13       12.91        9.70      1.01 o 
   7   2  13        0.78        0.33      0.82 o 
  -5   3  13        0.01        0.87      0.76 o 
  -4   3  13        2.27        2.98      0.88 o 
  -3   3  13        1.17        0.58      0.76 o 
  -2   3  13        9.28        7.00      0.95 o 
  -1   3  13        2.70        1.60      0.50 o 
   0   3  13        1.53       -0.09      0.48 o 
   1   3  13        0.01        0.39      0.45 o 
   2   3  13        0.22        0.75      0.71 o 
   3   3  13        8.17        8.81      0.86 o 
   4   3  13        4.95        3.64      0.80 o 
   5   3  13        4.36        5.50      0.85 o 
   6   3  13        5.37        5.93      0.90 o 
   7   3  13        9.02        8.19      0.99 o 
   8   3  13        1.83        3.05      0.93 o 
  -5   4  13        1.03        0.29      0.82 o 
  -4   4  13        0.44        1.03      0.81 o 
  -3   4  13       12.78       12.09      0.98 o 
  -2   4  13        8.67        9.91      0.89 o 
  -1   4  13        6.24        5.31      1.06 o 
   0   4  13       24.93       23.44      0.89 o 
   1   4  13        4.06        3.47      0.93 o 
   2   4  13        1.11        1.02      0.74 o 
   3   4  13        0.02        0.00      0.61 o 
   4   4  13        5.62        6.27      0.83 o 
   5   4  13       12.39       14.66      1.02 o 
   6   4  13       30.59       32.40      1.34 o 
   7   4  13        0.01       -0.82      0.82 o 
   8   4  13        7.99       10.05      1.09 o 
  -5   5  13        1.41       -0.47      0.90 o 
  -4   5  13       12.24       12.79      1.13 o 
  -3   5  13        0.68        1.64      0.75 o 
  -2   5  13       15.54       16.34      1.05 o 
  -1   5  13        0.71        0.61      0.50 o 
   0   5  13       24.50       19.76      1.66 o 
   1   5  13        0.44        0.33      0.60 o 
   2   5  13        5.50        4.34      0.81 o 
   3   5  13        0.01       -0.18      0.64 o 
   4   5  13       13.90       12.32      0.92 o 
   5   5  13        0.51       -0.70      0.79 o 
   6   5  13       41.76       41.70      1.43 o 
   7   5  13        0.70        0.09      0.93 o 
   8   5  13        3.06        2.64      0.95 o 
  -4   6  13        0.01        0.31      0.87 o 
  -3   6  13        0.00       -0.63      0.77 o 
  -2   6  13        2.77        2.32      0.78 o 
  -1   6  13        1.09        1.36      0.53 o 
   0   6  13       19.68       25.25      1.84 o 
   1   6  13        0.36        0.70      0.50 o 
   2   6  13        0.86        0.86      0.74 o 
   3   6  13        7.74        6.75      0.78 o 
   4   6  13        0.17       -0.49      0.72 o 
   5   6  13       32.57       29.98      1.34 o 
   6   6  13       14.58       12.92      1.00 o 
   7   6  13        2.74        2.88      0.93 o 
   8   6  13        3.95        2.35      0.97 o 
  -4   7  13        0.62       -0.96      0.96 o 
  -3   7  13        0.70       -0.12      0.81 o 
  -2   7  13        3.63        5.51      0.87 o 
  -1   7  13        0.17       -0.15      0.91 o 
   0   7  13        3.29        1.55      0.55 o 
   1   7  13        1.53        1.54      0.52 o 
   2   7  13        4.54        4.15      0.83 o 
   3   7  13        0.19        0.75      0.70 o 
   4   7  13        1.11        0.36      0.72 o 
   5   7  13        5.05        4.79      0.89 o 
   6   7  13        4.91        3.80      0.81 o 
   7   7  13        0.40       -0.15      0.89 o 
   8   7  13        0.19       -0.86      0.94 o 
  -3   8  13        1.65        0.39      0.89 o 
  -2   8  13        1.13        1.55      0.84 o 
  -1   8  13       16.80       15.38      0.90 o 
   0   8  13        7.58        7.79      0.65 o 
   1   8  13        6.88        7.77      0.70 o 
   2   8  13        9.72       11.55      0.89 o 
   3   8  13        0.01        1.07      0.71 o 
   4   8  13        0.16        1.17      0.70 o 
   5   8  13        2.61        0.31      0.77 o 
   6   8  13        4.96        4.38      0.94 o 
   7   8  13       10.82       13.48      1.19 o 
  -1   9  13        7.61        5.99      1.33 o 
   0   9  13        0.02        0.37      0.54 o 
   1   9  13       47.40       48.95      1.12 o 
   2   9  13        1.70        1.09      0.72 o 
   3   9  13       14.17       15.65      1.14 o 
   4   9  13       30.94       29.16      1.30 o 
   5   9  13        0.86        2.21      0.77 o 
   6   9  13        0.36        1.64      0.82 o 
   7   9  13        9.13        9.29      1.15 o 
   0  10  13        9.08       10.33      0.74 o 
   1  10  13        6.53        7.69      1.63 o 
   2  10  13        3.18        1.58      0.93 o 
   3  10  13       24.80       22.36      1.20 o 
   4  10  13        0.11        0.45      0.81 o 
   5  10  13        0.63        0.15      0.86 o 
  -2  -2  14        0.31        1.51      0.81 o 
  -1  -2  14        5.38        4.06      1.08 o 
   0  -2  14        1.54        1.47      0.64 o 
   1  -2  14        1.61        1.34      0.59 o 
   2  -2  14        7.79       10.02      1.14 o 
  -3  -1  14        1.98        1.31      0.89 o 
  -2  -1  14        6.97        7.30      1.03 o 
  -1  -1  14        0.01        0.57      0.54 o 
   0  -1  14        6.67        8.57      0.68 o 
   1  -1  14        1.28        1.59      0.58 o 
   2  -1  14        6.20        7.20      1.04 o 
   3  -1  14        6.81        8.43      1.05 o 
   4  -1  14        6.09        4.84      0.95 o 
  -4   0  14        1.20        0.86      0.93 o 
  -3   0  14        0.78        1.41      0.81 o 
  -2   0  14        4.31        4.77      0.88 o 
  -1   0  14        4.37        5.57      0.64 o 
   0   0  14        0.26        0.24      0.54 o 
   1   0  14        0.22        0.92      0.57 o 
   2   0  14        6.58        7.13      1.02 o 
   3   0  14        2.14        2.86      0.89 o 
   4   0  14        9.45       12.12      0.99 o 
   5   0  14        1.20       -0.15      0.90 o 
  -4   1  14        0.02        0.30      0.89 o 
  -3   1  14        1.75        3.90      0.87 o 
  -2   1  14        3.03        1.98      0.95 o 
  -1   1  14        1.96        1.87      0.97 o 
   0   1  14        0.09        0.41      0.51 o 
   1   1  14        4.76        6.91      1.30 o 
   2   1  14        1.18        0.32      0.79 o 
   3   1  14        1.56        3.14      0.80 o 
   4   1  14        0.17        0.57      0.78 o 
   5   1  14        0.21        0.48      0.80 o 
   6   1  14        0.12        0.00      0.86 o 
  -4   2  14        0.01        0.60      0.84 o 
  -3   2  14        2.96        2.13      0.89 o 
  -2   2  14       15.30       16.14      1.14 o 
  -1   2  14        3.50        4.37      0.60 o 
   0   2  14        2.08        1.74      0.54 o 
   1   2  14        6.23        6.51      0.62 o 
   2   2  14       11.77       13.73      1.13 o 
   3   2  14       11.98       11.82      1.01 o 
   4   2  14        3.01        3.64      0.84 o 
   5   2  14        6.88        7.50      0.95 o 
   6   2  14        1.86        2.15      0.82 o 
  -4   3  14        0.02        0.87      0.83 o 
  -3   3  14        3.43        4.12      0.92 o 
  -2   3  14       21.40       21.22      1.17 o 
  -1   3  14       12.43       13.16      0.70 o 
   0   3  14        0.02       -0.34      0.62 o 
   1   3  14        6.06        8.33      0.63 o 
   2   3  14        0.15       -0.03      0.83 o 
   3   3  14        4.96        6.70      0.89 o 
   4   3  14       22.42       25.93      1.25 o 
   5   3  14        2.91        0.86      0.92 o 
   6   3  14       19.81       18.60      1.20 o 
   7   3  14        3.47        2.93      0.88 o 
  -4   4  14        0.04       -0.52      0.90 o 
  -3   4  14        0.19        1.39      0.74 o 
  -2   4  14        2.71        1.83      0.84 o 
  -1   4  14        3.16        4.14      0.55 o 
   0   4  14        0.47       -0.22      0.51 o 
   1   4  14        0.58        1.13      0.49 o 
   2   4  14        0.00       -0.35      0.80 o 
   3   4  14        9.72        9.77      0.97 o 
   4   4  14        9.95       10.05      1.00 o 
   5   4  14        0.44        1.72      0.82 o 
   6   4  14        3.36        5.79      0.86 o 
   7   4  14        3.43        5.46      0.94 o 
  -4   5  14        0.50       -0.52      0.95 o 
  -3   5  14        6.74        6.47      1.02 o 
  -2   5  14        0.00        1.21      0.74 o 
  -1   5  14        8.14        9.40      1.06 o 
   0   5  14        1.91        1.62      0.50 o 
   1   5  14        1.09        0.91      0.51 o 
   2   5  14        0.44       -0.62      0.78 o 
   3   5  14        1.07        0.55      0.74 o 
   4   5  14        2.57        4.82      0.78 o 
   5   5  14        0.02       -0.24      0.82 o 
   6   5  14        1.07       -0.36      0.83 o 
   7   5  14        0.00       -0.90      0.90 o 
  -3   6  14        4.20        3.90      0.97 o 
  -2   6  14        2.84        3.03      0.87 o 
  -1   6  14        4.24        3.79      0.64 o 
   0   6  14        1.74        0.35      0.98 o 
   1   6  14        2.16        1.71      0.51 o 
   2   6  14       12.80       14.27      1.06 o 
   3   6  14        1.36        0.31      0.76 o 
   4   6  14        0.36        1.77      0.75 o 
   5   6  14        5.18        5.95      0.89 o 
   6   6  14        0.46       -0.73      0.77 o 
   7   6  14        2.74        4.94      0.99 o 
  -2   7  14        0.62        1.50      0.85 o 
  -1   7  14       23.69       23.92      0.87 o 
   0   7  14        6.78        5.12      0.63 o 
   1   7  14        4.31        3.04      0.69 o 
   2   7  14        0.16       -0.52      0.84 o 
   3   7  14        1.10        2.16      0.74 o 
   4   7  14        6.93        6.48      0.91 o 
   5   7  14       18.16       18.40      1.12 o 
   6   7  14        4.35        3.90      0.95 o 
  -1   8  14        2.38        3.13      0.60 o 
   0   8  14        0.37        0.58      0.58 o 
   1   8  14        1.73        2.47      0.56 o 
   2   8  14        0.12       -0.20      0.78 o 
   3   8  14        0.52        0.58      0.78 o 
   4   8  14        0.57        0.31      0.81 o 
   5   8  14       12.79       14.49      1.21 o 
   6   8  14       24.47       24.34      1.37 o 
   0   9  14        0.29        0.00      0.69 o 
   1   9  14       16.47       18.40      0.86 o 
   2   9  14        1.75        1.64      0.76 o 
   3   9  14        0.00       -0.82      0.82 o 
   4   9  14        0.29       -0.24      0.82 o 
   5   9  14       12.20       13.73      1.14 o 
  -1   0  15        1.40        0.90      1.03 o 
   0   0  15        3.99        3.55      1.00 o 
   1   0  15        1.22        1.87      0.60 o 
   2   0  15        0.01        0.25      0.86 o 
  -2   1  15        5.82        5.63      0.98 o 
  -1   1  15        7.63        6.23      0.72 o 
   0   1  15        2.75        3.57      0.62 o 
   1   1  15        0.98        1.96      0.48 o 
   2   1  15        2.05        1.02      0.91 o 
   3   1  15        0.83        1.29      0.87 o 
   4   1  15        0.18        1.72      0.76 o 
  -2   2  15        5.08        4.86      1.01 o 
  -1   2  15        1.35        2.31      0.60 o 
   0   2  15        5.80        5.69      0.68 o 
   1   2  15        6.61        6.44      0.87 o 
   2   2  15        4.24        5.26      1.00 o 
   3   2  15        0.28       -0.80      0.82 o 
   4   2  15        6.09        5.13      0.99 o 
  -2   3  15        5.15        5.01      1.00 o 
  -1   3  15        0.03       -0.29      0.59 o 
   0   3  15        0.91        0.89      0.58 o 
   1   3  15        8.95        9.46      0.72 o 
   2   3  15       16.04       21.37      1.35 o 
   3   3  15        0.15       -0.14      0.83 o 
   4   3  15       15.56       18.13      1.16 o 
   5   3  15        0.58        1.32      0.85 o 
  -2   4  15        4.16        4.94      0.96 o 
  -1   4  15        0.13        1.27      0.85 o 
   0   4  15        2.73        1.10      0.59 o 
   1   4  15        0.15       -0.24      0.54 o 
   2   4  15        5.31        5.17      1.05 o 
   3   4  15        2.03        2.40      0.79 o 
   4   4  15        0.27        0.30      0.82 o 
   5   4  15        0.10        0.15      0.81 o 
  -2   5  15        4.13        3.54      1.00 o 
  -1   5  15        1.12        1.28      0.85 o 
   0   5  15        0.87        1.93      0.56 o 
   1   5  15        0.12        0.29      0.54 o 
   2   5  15        0.66       -0.27      0.86 o 
   3   5  15        3.25        3.98      0.83 o 
   4   5  15        0.03        1.15      0.75 o 
   5   5  15        2.66        3.76      0.86 o 
  -1   6  15        0.57       -0.26      0.60 o 
   0   6  15        1.24        2.11      0.59 o 
   1   6  15        0.26        0.27      0.56 o 
   2   6  15        0.02        0.52      0.88 o 
   3   6  15        4.14        5.13      0.86 o 
   4   6  15        0.69        0.59      0.82 o 
   5   6  15       17.01       19.70      1.24 o 
   0   7  15        4.16        5.40      1.11 o 
   1   7  15        2.41        2.86      0.60 o 
   2   7  15        1.05        2.53      0.96 o 
   3   7  15        1.77        1.90      0.87 o 
   4   7  15        9.95       10.88      1.08 o 
   5   7  15        8.09        7.75      1.19 o 
   1   8  15        4.94        4.92      0.64 o 
   2   8  15        1.01        1.17      0.82 o 
   3   8  15       20.40       22.11      1.32 o 
   4   8  15       25.97       23.87      1.43 o 
   1   4  16        0.41        0.27      1.12 o 
   2   4  16        0.15        0.75      0.94 o 
   2   5  16        2.78        1.87      1.04 o 
                                                 
